# Supplementary material for: Genetic Variation for Nitrogen Use Efficiency Traits in Global Diversity Panel and Parents of Mapping Populations in Pearl Millet
Source: Front Plant Sci. 2021 Feb 4;12:625915. doi: 10.3389/fpls.2021.625915 (PMC7893144; doi:10.3389/fpls.2021.625915)
Supplement: Supplementary Table 1 — Details of soil properties before establishment of experimental plot. [file Table_1.xls]

## Sheet: Sheet1
Supplementary Table 1 : Details of soil properties before establishment of experimental plot.
pH	7.27
Electrical conductivity (dS/m)	0.17
Organic carbon (%)	0.5
Available phosphorus (ppm)	8.43
Available potassium (ppm)	64
Micronutrients
Calcium ((mg/kg)	1249
Magnesium (mg/kg)	363
Iron (mg/kg)	5.38
Copper (mg/kg)	0.68
Zinc (mg/kg)	1.5
Manganese (mg/kg)	8.16
