# Supplementary material for: Genetic Variation for Nitrogen Use Efficiency Traits in Global Diversity Panel and Parents of Mapping Populations in Pearl Millet
Source: Front Plant Sci. 2021 Feb 4;12:625915. doi: 10.3389/fpls.2021.625915 (PMC7893144; doi:10.3389/fpls.2021.625915)
Supplement: Supplementary Table 2 — Phenotypic data of 380 pearl millet genotypes for five traits (SPAD, Leaf number, Leaf area, Grain yield, and Dry stover yield) at three N levels. Mean values of over three seasons (summer 2017, rainy 2017, and summer 2018). [file Table_2.xls]

## Sheet: pooled data of over three seaso
Supplementary Table 2: Phenotypic data of 380 pearl millet genotypes for five traits (SPAD, Leaf number, Leaf area, Grain yield, and Dry stover yield) at three N levels. Mean values of over three seasons (summer 2017, rainy 2017, and summer 2018).
Season	Pedigree	N0_SPAD	N50_SPAD	N100_SPAD	N0_LA	N50_LA	N100_LA	N0_LN	N50_LN	N100_LN	N0_GY	N50_GY	N100_GY	N0_DSY	N50_DSY	N100_DSY
1	3/4HK-B78	38.26	41.15	31.86	874.42	828.67	1888.52	18.3184	16.4836	26.01	78.48	63.11	60.49	200.09	656.06	417.47
2	81B-P13	34.14	38.67	39.92	827.22	2090.64	990.42	27.04	37.3321	26.3169	86	109.18	88.38	153.33	208.42	206.33
3	81B-P6	34.28	38.51	37.63	857.75	1452.92	1747.36	29.2681	36.1201	35.0464	47.65	99.74	96.07	143.79	120.78	120.77
4	81B-P8	35.29	36.9	35.95	798.92	1358.8	1320.37	22.8484	19.8025	24.5025	92.93	126.82	85.09	176.51	287.22	275.22
5	841B-P3	39.32	45.8	46.35	703.47	1225.11	1297.17	19.7136	26.2144	24.5025	61.23	75.97	131.73	108.17	155.46	159.51
6	843B	41.58	43.35	41.19	456.92	1081.44	827.97	17.5561	28.4089	19.9809	75.12	75.49	104.23	141.63	175.46	319.49
7	863B-P2	38.95	39.62	43.4	429.37	1359.05	1365.48	15.21	28.09	19.36	54.54	96	64.88	104.48	127.12	184.93
8	86M64	43.16	41.76	41.99	647.95	1671.77	1466.35	20.0704	20.5209	24.5025	139.44	162.21	210.65	209.54	203.2	253.61
9	86M86	38.99	42.87	41.52	849.24	1143.32	1311	16.81	18.2329	20.4304	148.35	204.61	198.93	283.27	241.21	257.91
10	9444	40.4	42.58	39.92	641.27	1326.71	1186.83	15.8404	20.6116	20.0704	135.57	236.43	242.12	200.86	283.74	246.63
11	AIMP92901	35.14	35.64	39.31	321.98	695.86	934.9	14.9769	13.2496	22.7529	43.47	114.91	66.24	97.12	100.73	93.89
12	AIMP92901-S1-15-1-2-B-P03	38.28	50.1	44.79	743.75	1547.16	1319.03	24.7009	28.1961	23.4256	22.09	62.06	106.44	85.84	78.57	87.83
13	AIMP92901-S1-183-2-2-B-P08	39.41	42.8	40.15	725.62	1581.78	1267.59	20.3401	30.1401	34.4569	68.31	66.95	43.6	144.12	142.19	118.38
14	GB8735	40.67	44.61	42.46	666.54	1907.8	1217.59	13.4689	32.7184	22.5625	75.69	91.98	141.32	96.83	188.51	165.17
15	GHBDMRDOQ-38	40.33	38.71	41.26	934.09	1184.76	1316.04	20.4304	27.2484	21.0681	107.22	168.99	198.17	208.03	256.65	187.95
16	GHBDMRDOQ-50	43.45	37.35	42.16	323.82	1636.76	967.66	12.8881	24.7009	20.5209	94.17	81.47	133.73	108.76	149.96	144.82
17	GICKV93191	35.22	46.82	40.6	667.89	1330.09	896.3	18.7489	33.8724	19.8916	75.7	98.93	65.44	135.67	112.32	167.38
18	H77/833-2	41.99	45.96	38.71	339.66	1233.29	934.6	12.6025	21.0681	21.9024	57.5	77.45	71.5	125.83	121.11	144.45
19	H77/833-2-P5	41.98	42.86	41.45	592.31	1309.14	851.18	19.8025	27.9841	18.9225	52.95	85.96	60.28	243.86	187.06	220.01
20	HHB-146improved	37.07	35.96	39.63	570.74	842.43	1202.84	14.7456	16.0801	20.3401	159.71	122.41	127.07	305.89	287.98	260.68
21	HHB-67DMRDQI-2	42.43	44	43.21	409.58	1178.03	799.24	15.0544	24.8004	18.49	119.51	108.13	125.34	123.24	184.62	165.78
22	HHB-67DMRDQI-4	41.09	43.44	44.44	548.92	1109.34	903.71	21.5296	34.3396	25	123.11	117.23	85.72	217.09	176.13	208.84
23	HHB-67DMRDQI-5	41.55	42.58	42.21	429.55	973.22	1038.14	23.2324	22.1841	28.09	105.92	107.29	130.24	161.26	202.4	214.93
24	HHB-67DMRDQI-7	37.54	40.07	42.72	621.65	1285.22	977.46	21.9024	27.4576	27.6676	85.66	121.71	108.7	140.44	218.18	243.55
25	HHB-67improved	41.14	43.92	43.11	544.61	1374.45	946.65	21.9024	31.4721	21.6225	124.21	105.38	153.76	142.13	141.31	191.59
26	ICMB01222-P1	43.28	45.71	43.3	711.36	1153.03	1456.94	13.9876	20.25	19.7136	119.13	119.22	152.44	211.34	217.52	240.12
27	ICMB01222-P5	40.84	39.41	34.99	904.67	1473.67	1905.24	20.5209	34.3396	33.4084	83.65	143.57	90.43	141.27	130.76	144.13
28	ICMB89111-P2	40.61	40.46	40.28	904.41	1501.17	1875.26	27.5625	28.3024	33.1776	110.84	91.94	136.15	213.09	186.35	159.69
29	ICMB89111-P5	39.02	37.94	38.91	730.79	1703.82	1430.51	22.5625	34.2225	36.1201	68.25	126.93	114.32	169.91	241.06	217.57
30	ICMB89111-P6	39.18	40.7	39.86	525.26	1216.9	1321.31	26.01	38.9376	34.5744	91.8	68.39	79.2	144.08	145.76	159.66
31	ICMB90111-P2	39.84	43.37	41.14	821.85	1449.96	1006.83	24.4036	33.5241	28.8369	108.34	138.15	137.98	180.88	186.57	145.26
32	ICMB90111-P5	39.31	41.78	38.87	924.44	2368.83	1268.84	17.5561	36	22.7529	26.13	76.74	63.71	111.11	342.79	171.44
33	ICMB90111-P6	40.98	40.89	40.82	542.38	1044.98	1426.26	18.1476	25.7049	26.7289	63.99	104.75	109.66	178.98	409.78	297.46
34	ICMB95333-P1	45.6	46.51	45.71	681.14	909.7	1285.57	16.3216	26.7289	30.4704	37.65	52	70.75	124	120.5	99.98
35	ICMB95333-P5	37.06	42.28	37.23	901.53	1331.45	1631.2	13.7641	31.0249	24.9001	42.1	119.83	39.99	59.72	197.42	168.31
36	ICMB95444	40.33	41.58	39.23	435.02	1357.09	1447.1	16.5649	27.2484	27.6676	70.11	69.67	109.64	151.07	106.26	126.32
37	ICMB96222	41.05	44.56	47.35	691.39	1724.22	1304.37	21.9024	41.0881	36.4816	68.67	81.32	64.16	162.75	251.09	167.56
38	ICMH356	39.32	49.01	40.69	465.94	967.15	1622.8	27.04	26.2144	29.2681	89.16	162.54	158.83	175.29	178.92	199.55
39	ICML22	43.49	49.63	46.81	352.69	1274.5	889.99	19.36	31.1364	19.8916	47.19	100.25	39.24	166.06	123.6	125.44
40	ICMP451-P6	36.91	39.37	38.36	545.17	1289.6	1008.1	14.2129	22.7529	21.16	43.98	73.5	75.44	166.37	262.44	263.65
41	ICMP451-P8	38.3	39.3	38.92	676.11	1632.32	1414.99	19.6249	23.5225	24.6016	52.98	74.45	72.74	231.55	199.14	256.67
42	ICMP85410-P7	42.31	46.57	44.54	625.49	1954.43	1071.69	16.4025	25	20.8849	76.17	106.8	105.53	131.29	130.23	147.48
43	ICMS7703	35.11	42.56	38.48	398.09	1411.36	1296.65	11.8336	25	21.16	74.9	59.66	118.57	105.77	206.53	190.88
44	ICMS7704	37.43	41.39	37.27	766.22	1541.75	1440.1	19.5364	23.1361	19.8025	55.96	105.58	99.84	106.7	303.92	118.3
45	ICMS8511-S1-17-2-1-1-B-P03	31.62	39.11	40.63	461.01	1507.72	1610.42	20.3401	29.3764	28.09	87.78	74.21	90.32	221.87	294.22	210.56
46	ICMV-IS89305	31.05	43.12	41.47	693.18	1131.3	940.96	19.4481	24.7009	18.6624	101.87	128.34	164.87	217.77	275.95	275.58
47	ICMV-IS92222	35.07	44.56	40.73	507.67	2138.6	1118.83	16.81	29.9209	22.5625	108.9	122.9	95.54	242.96	199.4	273.08
48	ICMV-IS94206	38.12	44.58	46.8	572.5	1149.89	964.77	19.8025	20.3401	23.9121	55.38	107.26	144.54	172.52	319.32	294
49	ICMV155	36.12	41.87	43.21	1048.04	1506.79	955.3	19.4481	23.4256	14.6689	95.27	145.04	58.28	181.66	246.98	304.06
50	ICMV221	32.93	33.77	35.28	583.3	1645.43	1100.04	13.5424	23.1361	20.6116	93.55	147.22	126.04	395.32	208.42	228.54
51	ICMV221=ICMV88904	33.61	39.56	37.58	422	854.47	750.66	16.8921	16.6464	17.64	100.22	149.49	132.93	252.05	279.51	306.76
52	ICMV221Bristled	43.11	40.2	39.21	517.01	1218.95	1132.49	16.5649	18.6624	20.7025	92.21	138.15	183.99	158.83	205.68	163.94
53	ICTP8203	33.27	39.42	34.55	405.25	1670.29	912.01	14.3641	22.7529	21.5296	66.93	73.39	79.22	104	148.17	122.27
54	IP10085	39.95	39.17	39.33	685.01	2004.04	2150.56	19.8025	26.2144	37.5769	71.02	103.07	135.07	288.16	180.22	167.12
55	IP10140	37.53	39.53	34.17	653.9	2011.06	907.97	14.7456	22.4676	18.6624	91.84	117.85	85.2	179.2	358.36	239.48
56	IP10271	41.97	42.72	38.17	591.72	1586.69	1213.54	14.44	24.6016	29.3764	69.48	65.12	51.18	238.25	254.81	269.82
57	IP10339	31.63	40.06	39.34	1146.52	1250.08	1477.33	23.5225	19.0969	19.2721	38.31	63.75	40.51	288.24	249.14	277.33
58	IP10343	38.93	46.91	47.52	555.81	1552.41	925.78	16.5649	26.5225	20.7936	61.26	76.57	111.12	144.85	200.09	195.86
59	IP10379	38.49	47.14	40.85	427	1047.83	872.49	16.7281	27.1441	24.3049	116.92	87.2	148.74	246.61	239.01	182.79
60	IP10394	33.77	37.79	39.17	710.32	1419.56	1541.55	18.49	23.9121	22.8484	44.62	82.37	55.47	419.14	338.31	388.25
61	IP10446	42.37	46.79	44.01	944.13	1037.96	797.22	16.8921	17.4724	19.9809	78.73	85.57	112.07	228.17	346.28	275.92
62	IP10456	35.84	38.72	35.77	882.9	1398	1414.61	17.64	31.0249	20.6116	21.15	109.91	93.12	300.52	178.08	186.75
63	IP10471	39.55	46.7	45.74	404.1	1403.15	919.56	9.9856	20.1601	20.7025	63.92	98.01	100.13	129.73	184.03	325.1
64	IP10486	43.55	45.2	44.81	765.38	1422.19	1097.78	11.9716	28.3024	22.09	70.83	91.45	82.45	187.23	239.33	217.19
65	IP10488	33.07	41.03	41.83	639.95	1714.01	694.48	12.1104	30.8025	13.69	33.27	44.27	48.13	175.56	270.06	178.37
66	IP10539	31.3	33.94	37.72	810.44	1075.85	1156.39	19.0969	19.5364	20.0704	85.45	99.01	145.97	159.7	142.24	182.73
67	IP10543	32.97	37.26	36.03	1193.25	1673.66	1599.69	15.5236	25.7049	19.7136	59.34	77.61	94.17	337.27	497.37	585.87
68	IP10579	37.84	37.61	38.3	959.01	2230.94	1625.79	20.25	27.5625	23.8144	37.1	102.85	48.09	523.27	598.61	417.78
69	IP10632	37.26	37.77	36.62	1005.27	1545.57	1060.57	16.4025	27.2484	16.7281	66.75	114.92	89.1	296.76	240.95	211.8
70	IP10701	39.1	46.18	40.36	1412.39	1180.57	1712.48	25	22.5625	30.1401	98.04	67.87	67.03	261.29	356.42	228.17
71	IP10705	33.74	39.12	37.14	615.36	887.26	1289.77	14.2884	23.2324	22.3729	80.67	90.91	115.57	174.27	204.42	250.64
72	IP10759	38.1	38.52	42.12	716.08	1984.92	1415.26	15.5236	31.8096	24.4036	36.73	76.57	106.65	322.4	400.15	338.05
73	IP10761	31.56	40.3	37.84	938.47	1409.42	1289.61	18.49	22.7529	25.8064	62.46	65.58	114.96	123.89	385.78	278.7
74	IP10811	34	40.14	37.26	727.5	1632.96	1579.35	13.0321	21.0681	21.5296	86.85	132.79	145.52	356.19	299.3	291.42
75	IP10820	36.12	40.29	38.07	590.17	1743.03	979.79	17.4724	34.9281	21.0681	131.19	95.96	133.96	267.31	250.48	297.81
76	IP10945	44.05	46.77	42.83	654.91	1209.69	838.72	16.6464	23.3289	16.6464	77	95.49	144.24	166.9	204.7	222.69
77	IP10953	33.22	43.78	43.27	705.36	1103.61	852.42	17.4724	19.4481	17.1396	85.35	112.34	131.2	221.53	283.51	228.39
78	IP10964	41.6	44.69	42.36	589.43	2288.17	890.8	13.3956	20.7025	22.1841	51.73	76.54	92.97	173.67	248.83	147.33
79	IP11211	29.72	39.28	36.96	652.2	1319.47	1088.25	19.8916	21.9961	26.4196	75.12	100.5	92.22	194.24	277.59	242.4
80	IP11218	35.98	41.15	40.29	495.68	733.16	700.25	13.5424	16.2409	15.3664	74.01	78.93	75.87	115.04	143.56	125.05
81	IP11229	36.29	42.72	42.72	717.34	904.68	942.63	19.0969	28.4089	25	54.32	65.09	55.44	193.71	144.14	159.36
82	IP11275	36.66	38.63	37.79	775.58	1403.92	831.48	16.7281	21.6225	17.3889	57.31	69.91	72.39	307.81	397.32	217.8
83	IP11310	39.09	42.31	38.38	494.52	1459.49	559.71	17.0569	26.6256	15.1321	87.62	85.38	113.7	103.67	125.81	135.31
84	IP11311	37.95	43.7	47.59	360.64	1047.54	815.73	15.5236	20.1601	11.1556	42.6	100.23	101.51	189.65	314.52	248.41
85	IP11346	37.66	36.82	36.19	730.97	1539.65	1396.8	20.7936	25.4016	24.1081	45.63	54.5	54.58	258.12	393.53	395.53
86	IP11353	40.97	45.47	43.77	434.29	1146.33	1189.74	15.6816	24.6016	18.6624	66.71	93.21	72.77	175.59	281.97	308.84
87	IP11358	34.57	40.46	42.92	683.02	1993.43	2430.42	22.4676	31.6969	30.1401	42.81	93.36	67.56	252.91	464.12	243.85
88	IP11378	43.78	47.07	43.33	1711.03	2967.8	1655.41	30.0304	40.1956	28.1961	0	0	0	161.95	304.52	452.4
89	IP11503	39.59	38.73	43.22	604.17	1458.54	1388.28	26.01	28.3024	26.7289	40.05	81.22	85.69	158.2	489.15	248.93
90	IP11577	41.62	48.86	47.1	1179.72	1986.78	1112.59	24.7009	26.7289	19.4481	115.52	127.5	115.11	227.15	354.2	281.11
91	IP11584	40.95	37.15	39.75	1191.47	2588.46	1611.44	27.04	35.4025	22.09	41.66	60.51	81.05	344.58	740.78	388.8
92	IP11593	38.42	42.31	40.27	1369.56	1931.02	1492.65	19.8916	30.4704	19.8916	29.33	81.67	130.55	191.39	360.84	359.93
93	IP11670	32.74	43.77	38.28	901.05	1182.91	2549.01	22.6576	25.6036	35.2836	40.31	113.23	84.48	170.18	238.71	328.01
94	IP11677	40.66	44.03	42.47	502.18	1012.71	1234.26	16.4836	19.7136	25.1001	72.31	128.57	71.16	119.75	261.12	199.3
95	IP11763	39.96	42.75	36.25	801.12	1573.18	1041.37	23.6196	42.1201	29.2681	69.93	108.93	63.89	304.64	315.09	349.73
96	IP11765	37.67	40.13	40.01	726.45	1200.74	1487.27	17.7241	28.9444	32.3761	49.28	42.47	36.91	193.73	329.92	309.94
97	IP11929	36.19	45.98	42.7	730.22	1809.96	1538.69	17.4724	23.5225	17.3889	73.03	64.22	94.81	257.58	664.78	371.48
98	IP11961	37.06	43.59	42.7	1152.17	1308.79	1134.06	20.25	16.5649	18.2329	0	0	0	219.88	371.99	431.57
99	IP11984	38.5	40.02	41.53	719.14	954.84	999.53	16.1604	24.4036	23.8144	37.03	112.87	94.15	170.16	295.95	94.63
100	IP12020	29.59	37.19	35.27	1078.79	1865.89	1807.11	23.5225	22.4676	21.4369	32.58	40.44	31.04	353.03	255.72	396.85
101	IP12058	34.18	45.95	44.41	434.71	1180.12	1034.95	17.0569	25	22.5625	69.35	79.73	76.37	136.88	196.28	138.87
102	IP12116	37.01	42.25	42.32	952.75	1134.37	1425.65	18.2329	20.25	21.8089	40.64	98.04	66.03	351.76	484.76	373.57
103	IP12128	39.83	41.71	36.17	647.09	1910.51	1725.08	12.0409	24.6016	12.1104	88.17	96.37	106.47	330.46	543.09	460.6
104	IP12138	35.91	38.77	37.51	990.46	2230.41	1400.86	21.0681	31.6969	26.1121	0	0	0	144.04	438.78	319.89
105	IP12298	36.01	39.43	42.96	461.65	1542.37	1036.7	14.0625	30.6916	20.0704	68.57	75.69	85.52	130.33	228.09	236.49
106	IP12322	40.04	43.08	34.84	492.25	1650.79	846.73	19.6249	24.9001	19.0969	86.22	104.75	95.02	167.91	334.75	317.03
107	IP12364	34.31	44.86	39.28	1015.17	1895.05	1692.38	16.8921	27.6676	20.25	61.19	58.28	71.57	217.89	487.2	294.11
108	IP12370	42.32	45.13	40.9	1062.22	1351.47	1425.01	21.16	26.2144	24.9001	73.58	135.93	128.83	262.24	413.37	368.26
109	IP12395	39.93	40.75	39.9	415.61	1588.8	1548.61	10.9561	20.3401	23.4256	97.19	93.18	73.78	157.37	376.38	172.76
110	IP12768	37.33	39.64	41.7	673.39	879.02	1367.3	16.7281	19.8916	23.9121	84.28	129.52	83.41	165.07	122.37	259.91
111	IP12839	38.63	44.09	46.43	1033.36	1948.75	1256.49	13.1769	25.3009	19.8025	57.51	71.71	34.12	277.23	190.1	179.34
112	IP12840	34.64	44.85	42.01	346.4	1399.15	742.05	15.0544	30.4704	16.4025	72.44	98.19	126.4	122.72	202.83	183.17
113	IP12845	36.63	43.71	46	626.81	1047.19	931.98	23.8144	16.5649	20.25	83.13	73.64	81.21	191.33	264.25	133.23
114	IP12925	37.02	44.74	39.34	426.48	1924.13	498.49	14.44	27.4576	17.8084	60.79	86.86	103.73	149.77	125.48	146.44
115	IP12967	36	38.97	44.69	889.09	1896.75	1303.02	16.7281	25.4016	18.2329	62.3	132.27	67.81	231.69	219.28	285.44
116	IP13016	40.32	40	39.16	563.55	1456.47	938.52	22.7529	27.6676	16.3216	104.61	162.65	117.63	157.12	229.69	244.85
117	IP13149	33.52	39.55	36.71	628.5	1039.93	614.64	14.5161	27.4576	14.9769	33.53	48.98	99.33	200.21	156.58	97.7
118	IP13154	38.48	39.83	42.12	839.06	1258.38	714.1	17.0569	23.9121	16.81	90.7	107.68	100.72	133.23	133.12	218.98
119	IP13180	34.71	39.7	36.61	639.3	1582.51	1549.22	17.8929	30.8025	21.16	77.96	103.12	131.44	139.38	328.72	216.89
120	IP13290	32.58	38.29	38.12	754.29	2140.13	1330.95	12.1104	23.1361	17.4724	64.79	99.79	98.47	197.58	265.58	152.43
121	IP13324	36.88	43.51	39.26	725.75	1310.07	1141.16	13.0321	24.4036	20.8849	72.38	84.12	66.66	162.54	226.75	218.38
122	IP13344	34.56	45.82	36.6	787.8	1628.02	1596.96	15.6025	22.5625	26.8324	88.32	150.82	82.18	231.07	202.75	225.09
123	IP13363	37.27	43.06	41.72	391.89	955.33	828.74	16.2409	24.6016	19.0969	9.64	96.41	20.48	88.54	62.42	154.04
124	IP13370	35.04	38.65	44.31	496.78	2173.72	706.9	15.5236	37.21	20.7936	43.06	78.63	50.87	156.25	290	120.42
125	IP13384	38.35	39.86	40.01	661.91	1608.66	1078.05	14.3641	24.5025	24.6016	74.75	91.24	71.14	130.1	158.66	129.92
126	IP13459	30.23	37.97	37.29	678.03	1674.26	1153.08	23.6196	32.49	28.9444	33.46	63.44	35.69	204.54	358.13	319.3
127	IP13520	39.48	41.11	40.01	565.01	1840.57	953.64	18.8356	31.1364	20.4304	61.99	66.41	36.16	163.73	129.77	138.88
128	IP13608	35.23	46.12	44.29	1365.21	2279.72	1781.65	15.1321	32.3761	22.8484	21.84	40.06	45.03	386.07	412.63	458.89
129	IP13817	41.25	46.03	48.92	1224.87	1424.54	1250.74	24.4036	18.7489	18.3184	83.92	125.63	121.99	242.88	353.54	292.07
130	IP13840	35.85	41.47	42.93	447.95	1723.23	823.3	20.0704	24.01	23.6196	47.29	95.67	55.28	443.79	582.67	332.18
131	IP13927	35.7	37.15	37.34	535.21	1522.33	1584.19	22.09	30.9136	25.8064	33.67	78.88	110.58	241.67	394.23	370.39
132	IP13964	38.14	47.99	41.3	446.36	858.75	773.22	14.1376	18.0625	18.1476	57.45	84.02	86.24	173.33	187.39	171.39
133	IP13971	33.95	42.83	38.51	202.64	1063.06	943.53	12.7449	23.7169	20.8849	56.95	59.06	62.8	154.12	282.46	210.66
134	IP14148	37.12	37.16	37.82	544.56	1129.43	1204.12	11.6281	15.9201	16	57.67	61.64	98.81	199.5	297.52	229.41
135	IP14210	38.23	42.46	39.47	614.62	1310.77	1158.47	20.4304	25.5025	25	71.49	120.1	125.47	128.86	196.86	166.55
136	IP14311	37.64	34.25	35.41	1217.96	2907.91	1992.85	24.6016	37.4544	25.9081	18.72	83.68	75.53	362.63	358.73	179.69
137	IP14398	37.52	41.52	38.06	1074.42	2233.31	987.01	20.7936	27.6676	21.16	18.45	78.96	65.83	529.71	521.47	435.4
138	IP14418	37.12	40.4	41.39	605.62	1586.75	1101.5	18.6624	24.7009	23.9121	49.51	92.76	76.95	475.12	385.87	356.72
139	IP14439	37.55	47.99	37.65	618.13	1226.67	1225.61	13.1044	18.2329	21.16	80.34	89.43	108.45	277.46	361.65	371.48
140	IP14497	32.96	36.76	37.04	977.72	2716.4	1989.58	20.1601	36.9664	29.5936	80.99	61.86	135.46	237.31	268.02	236.42
141	IP14624	39.8	43.54	43.39	661.12	1396.59	923.3	13.8384	22.8484	24.8004	37.04	58.93	41.45	395.1	370.8	313.68
142	IP14849	41.15	43.52	39.4	906.11	1354.79	2252.37	16.9744	21.16	27.04	43.26	83.94	46.24	302.11	312.39	313.66
143	IP15070	31.08	42.87	39.83	819.3	1691.93	1175.34	17.1396	23.8144	15.9201	29.94	102.68	66.55	380.06	369.43	343.46
144	IP15250	40.18	43.72	42.03	432.59	743.25	973.5	10.3684	18.6624	25.7049	47.68	66.64	53.91	130.81	272.26	239.93
145	IP15320	33.32	38.78	36.15	305.97	1341.26	1277.46	10.1124	25.3009	20.3401	63.83	140.01	71.9	216.24	208.06	247.29
146	IP15344	37.38	41.42	43.03	501.1	1866.53	1914.63	14.0625	30.5809	36.9664	15.75	35.77	81.91	229.47	403.11	293.24
147	IP15512	41.24	46.12	42.16	949.8	1294.88	1831.11	16.6464	21.8089	21.0681	82.59	83.24	118.38	226	419.95	365.93
148	IP15533	43.12	46.52	43.57	851.71	1729.59	969.59	16.6464	24.6016	13.5424	32.69	92.53	79.47	205.43	344.75	241.99
149	IP15536	42.15	48.22	45.15	2118.84	2496.89	2682.11	34.81	39.0625	35.2836	0	0	0	230.53	339.66	377.32
150	IP15551	41.05	38.59	40.32	546.48	782.26	685.4	15.9201	27.2484	17.5561	70.21	112.63	108.28	183.63	208.76	184.66
151	IP15553	36.03	33.21	36.79	796.4	1577.63	2061.32	21.2521	26.5225	24.5025	46.17	55.02	121.57	250.23	471.49	310.71
152	IP15857	32.57	38.73	39.52	787.42	1876.3	1100.8	20.7936	26.6256	28.1961	96.1	85.62	74.05	481.52	430.26	677.28
153	IP15872	32.53	41.15	41.28	617.75	1517.23	1172.46	16.0801	24.9001	25.4016	37.69	76.47	78.89	203.72	277.99	209.22
154	IP15917	36.4	42.84	36.24	521.12	969.66	810.27	24.9001	30.4704	24.01	100.16	56.85	73.74	115.96	129.82	103.64
155	IP15946	36.03	44.38	39.19	447	1393.68	1042.98	14.5161	17.8929	16.7281	77.57	75.69	82.76	267.17	256.26	238.08
156	IP15947	39.78	38.96	39.25	340.72	1107.92	879.31	13.1044	34.6921	20.8849	36.35	45.94	30.54	111.67	84.43	119.38
157	IP16082	39.29	42.01	44.22	992.86	1286.38	1044.38	27.1441	25.6036	22.2784	71.76	64.84	66.99	193.97	314.94	284.04
158	IP16096	38.72	39.63	41.44	629.86	857.57	1100	16	15.21	19.36	114.84	168.85	120.07	231.67	382.44	354.66
159	IP16120	49.11	45.57	48.67	494.06	1512.35	1084.76	13.5424	21.6225	16.1604	38.57	62	81.63	210.41	243.39	275.76
160	IP16289	37.19	41.62	39.98	706.4	2320.55	1704.2	20.6116	27.6676	29.2681	43.87	106.94	66.46	163.25	311.27	371.8
161	IP16402	38.65	41.54	40.59	662.18	761.47	514.1	29.7025	29.2681	14.7456	58.96	61.59	39.09	132.56	110.32	141.55
162	IP16403	35.62	39.59	44.12	705.4	1419.47	1023.9	21.0681	29.3764	20.7025	102.3	86.39	70.52	140.64	156.73	211.69
163	IP16638	32.42	38.94	37.28	935.25	1603.75	1394.27	28.9444	35.0464	25.7049	57.53	76.19	79.82	175.24	391.87	255.34
164	IP17028	39.93	45.51	43.04	636.54	1889.66	751.72	16.0801	23.6196	13.8384	103.4	99.12	66.8	258.99	176.89	171.69
165	IP17099	41.33	40.83	42.52	695.96	1393.95	1160.17	14.2884	18.2329	18.5761	42.61	69.6	100.08	254.98	510.38	399.62
166	IP17125	36.75	41.19	41.29	900.93	1081.26	1176.6	19.7136	16.2409	20.6116	99.45	98.23	64.52	389.29	386.57	446.76
167	IP17150	39.66	43.78	44.93	715.48	1753.54	1126.94	24.01	26.01	21.9024	59.18	75.54	71.88	317.13	423.49	397.85
168	IP17493	34.44	42.8	44.67	961.81	1946.55	2172.74	17.3056	27.9841	24.5025	68.24	127.38	59.38	337.88	302.7	339.83
169	IP17554	35.07	41.23	36.46	741.87	1250.58	1133.94	16	19.8916	18.0625	50.83	77.93	57.64	208.83	140.09	266.47
170	IP17611	38.58	45.02	42.01	620.41	1635.54	1295.12	19.6249	29.4849	26.8324	85.29	104.89	58.18	146.04	184.2	212.43
171	IP17632	43.34	37.11	40.45	1103.73	1780.14	1433.68	26.01	30.9136	35.1649	67.72	122	72.02	195.66	262	296.76
172	IP17690	28.81	42.54	42.21	943.74	1181.19	1462.41	19.7136	21.6225	26.3169	54.27	101.85	106.22	127.53	149.3	176.92
173	IP17720	38.82	45.51	38.95	470.06	1070.69	1099.41	20.5209	31.8096	24.7009	130.81	122.34	142.86	175.29	291.53	205.6
174	IP18062	40.82	42.37	40.15	457.69	830.35	940.75	22.1841	28.3024	28.6225	89.92	105.83	98.45	194.24	202.04	158.55
175	IP18090	41.1	39.68	42.01	746.18	1445.87	1409.07	20.0704	32.2624	22.7529	49.85	74.26	61.55	271.05	146.33	249.29
176	IP18132	41.23	43.26	45.97	696.61	1671.59	597.34	14.3641	24.3049	24.9001	76.89	85	75.81	229.14	275.96	261.98
177	IP18147	37.59	44.1	39.26	562.07	1328.08	1063.22	16.81	33.2929	24.4036	65.31	128.06	127.27	187.39	242.43	229.92
178	IP18157	39.65	40.78	42.29	376.15	939.81	512.8	13.1769	24.2064	14.3641	88.12	97.52	65.77	224.73	203.81	172.1
179	IP18168	30.73	39.96	36.26	1527.14	2875.16	1094.88	22.2784	35.6409	19.6249	61.55	98.2	95.92	280	553.4	446.85
180	IP18246	34.67	40.52	37.92	1292.52	1198.51	1041.5	15.8404	17.1396	19.0969	66.03	99.69	108.56	387.36	372.87	365.04
181	IP18292	39.5	45.22	41.15	786.55	1419.58	1596.6	30.1401	28.7296	20.8849	85.12	109.27	88.11	224.96	211.26	214.35
182	IP18293	36.19	36.16	37.72	849.2	2106.64	1420.33	19.36	27.4576	25.3009	35.59	65.55	50.66	154.71	261.45	153.55
183	IP18293-P152	41.12	41.64	42.46	783.97	1494.97	629.97	11.0889	24.1081	14.2884	66.21	108.84	94.01	126.88	158.24	277.13
184	IP18389	41.19	43.32	43.41	1017.84	1140.42	1175.55	23.2324	31.4721	23.7169	47.8	88.44	89.37	187.6	314.26	313.37
185	IP18412	38.64	40.12	41.83	714.1	2107.98	1312.17	12.8164	23.1361	14.3641	80.06	94.87	66.28	205.38	279.87	324.06
186	IP18434	36.66	42.73	39.62	712.25	1510.53	812.99	14.7456	14.0625	21.5296	56.87	133.39	106.3	164.36	333.42	313.6
187	IP18500	39.1	41.27	37.21	934.55	1195.31	1339.47	23.2324	24.01	28.4089	15.43	70.94	44.72	377.18	306.88	357.96
188	IP18621	38.95	41.25	36.1	421.35	1122.62	676.82	14.3641	23.4256	16.4025	138.42	133.67	128.18	172.09	263.62	192
189	IP19334	31.66	37.7	43.67	580.26	1984.35	1297.62	14.44	28.8369	21.0681	40.28	73.86	75.43	203.97	387.59	317.52
190	IP19361	33.86	41.58	37.95	1007.68	1641.04	1345.33	20.7025	21.3444	20.8849	53.95	72.54	55.93	245.97	110.94	378.58
191	IP19386	39.39	37.16	38.58	669.31	1142.91	1057.38	15.6816	24.3049	21.3444	94.59	67.31	87.87	199.84	251.42	157.26
192	IP19388	37.2	42.2	38.63	305.42	1241.04	1020.71	10.6276	32.1489	25.9081	83.02	88.66	83.7	111.37	119.85	137.71
193	IP19405	39.38	36.35	37.29	1165.2	1715.57	1466.9	16.7281	18.1476	15.2881	45.31	70.7	77.15	148.64	519.9	342.24
194	IP19448	41.17	41.47	41.21	823.89	1330.8	978.49	17.8929	21.2521	17.64	66.96	91.29	72.77	145.88	304.91	285.65
195	IP19584	38.44	41.63	38.85	945.14	1110.77	956.85	14.7456	15.0544	16.6464	26.53	114.63	66.48	255.07	289	447.61
196	IP19612	35.87	40.6	45.73	342.43	652.35	363.65	14.8225	15.3664	14.2884	71.95	84.99	103.86	124.88	170.36	130.41
197	IP19613	41.04	49.69	46.2	461.4	808.78	582.6	18.1476	18.7489	12.5316	78.61	98.57	70.25	226.25	237.24	178.4
198	IP19626	41.52	45.7	45.15	423.75	1323.81	998.47	15.3664	22.8484	29.8116	94.54	120.92	62.16	215.49	247.18	259.15
199	IP20349	34.54	39.31	36.07	909.89	2201.25	1671.73	14.8225	20.5209	23.7169	70.08	86.81	103.37	284.68	316.95	312.86
200	IP2058	40	44.57	39.42	779.67	1567.29	977.15	24.6016	35.7604	24.6016	94.56	114.05	89.19	159	269.64	188.07
201	IP20679	42.96	41.43	42.79	371.49	1447.01	1283.7	14.5161	22.7529	20.6116	0	0	0	221.59	244.78	371.97
202	IP21020	39.3	38.28	44.54	764.65	1079.58	1380.65	16.3216	24.2064	26.3169	58.13	168.85	114.41	169.16	275.95	216.77
203	IP21155	28.18	37.23	35.93	287.98	1664.84	653.61	11.4921	21.16	15.0544	43.56	127.63	103.56	141.6	270.18	337.12
204	IP21169	40.46	47.77	42.97	789.66	1628.45	1107.01	15.6025	17.1396	22.09	74.83	90.47	117.63	216.98	387.16	250.92
205	IP21206	35.01	37.09	34.27	696.78	1818.01	1290.39	14.7456	33.0625	19.36	93.15	77.07	126.83	170.66	167.3	163.79
206	IP21517	35.23	43.2	39.18	861.47	1177.36	1016.4	19.7136	22.1841	30.3601	76.52	121.96	148.91	244.28	349.68	378.13
207	IP22419	32.45	38.13	35.45	960.25	1415.2	1239.37	15.21	20.5209	18.5761	38.98	106.35	74.04	306.81	403.75	473.34
208	IP22420	37.23	32.23	35.25	618.1	1243.18	1196.83	15.6816	19.8916	17.8084	63.37	89.77	94.3	298.05	410.41	362.17
209	IP22423	42.45	45.91	48.7	574.43	1544.73	2304.98	10.3041	19.5364	25.9081	65.11	108.73	107.8	178.45	226.1	268.03
210	IP22424	36.47	41.88	38.02	404.68	1043.4	901.25	12.4609	23.3289	19.0969	100.3	90.05	61.67	192.04	264.88	210.39
211	IP22455	41.55	44.6	44.45	561.9	1864.19	1156.19	20.25	33.5241	22.09	63.55	95.38	132.41	92.39	204.83	241.42
212	IP22494	34.38	43.65	44.17	851.22	1257.98	1474.07	17.5561	31.0249	19.8916	59.11	104.86	95.5	305.55	308.07	304.23
213	IP3098	42.31	40.68	42.8	597.11	988.99	983.66	10.5625	22.3729	18.49	73.47	68.48	82	189	321.71	188.29
214	IP3106	38.25	45.57	35.97	918.57	1579.31	1331.61	17.8084	21.9961	14.6689	45.7	56.45	149.83	258.98	530.8	352.08
215	IP3108	37.1	46.92	40.3	561.55	893.97	2708.89	14.7456	20.25	28.09	115.54	127.63	107.68	233.35	234.8	332.47
216	IP3110	40.04	38.98	35.82	904.53	832.07	2243.83	22.7529	20.0704	30.3601	11.54	95.68	30.72	280.35	436.91	485.26
217	IP3122	42.12	39.94	39.45	428.68	1105.67	826.8	11.56	20.9764	15.2881	62.02	110.46	99.03	147.48	268.87	251.01
218	IP3125	39.94	44.23	46.25	348.56	1121.57	584.33	14.5924	27.3529	19.0096	90.67	94.44	64.41	174.45	289.83	175.82
219	IP3138	34.97	37.67	37.76	502.53	1496.47	1238.63	11.9716	28.5156	31.6969	64.46	125.62	106.41	163.03	302.75	266.63
220	IP3175	42.83	49.15	44.9	356.42	1084.35	929.48	16.4836	23.5225	22.6576	66.79	78.31	93.92	123.89	189.52	129.06
221	IP3201	46.07	39.94	41.16	623	1247.35	840.85	22.8484	23.6196	22.6576	57.68	26.39	78.14	105.86	219.32	227.48
222	IP3389	34.44	42.67	41.48	674.82	1710.04	2176.97	21.0681	24.6016	38.44	60.67	86.7	73.73	116.65	234.2	211.28
223	IP3471	34.73	40.86	40.77	848.47	1299.22	1524.57	18.49	29.2681	26.01	44.8	58.82	68.52	206.63	343.21	357.36
224	IP3481	36.41	44.52	39.86	631.77	1348.48	862.62	23.6196	30.8025	14.8996	89.03	105.59	105.23	193.13	233.19	175.92
225	IP3509	39.82	43.3	39.62	544.63	1921.3	941.96	17.7241	30.0304	19.7136	90.2	79.9	98.75	175.2	284.69	201.68
226	IP3557	39.42	40.36	38.66	803.83	1341	1127.44	14.7456	19.8916	22.9441	67.03	95.07	74.17	96.39	185.21	189.18
227	IP3564	35.43	41.19	40.48	544.42	1299.32	1073.26	28.09	32.49	18.4041	51.38	164.31	58.6	201.52	163.53	288.79
228	IP3593	37.29	41.9	38.96	901.58	2157.24	1392.93	20.3401	32.3761	14.44	66.15	69.05	71.88	221.94	265.18	219.78
229	IP3616	35.3	41.03	39.5	824.84	1620.75	1233.17	16.2409	31.1364	20.7025	45.2	73.65	63.04	202.13	143.17	285.57
230	IP3636	39.15	40.45	38.69	591.12	1587.06	919.57	15.3664	42.7716	22.3729	91.62	91.49	94.07	220.5	278.34	190.7
231	IP3732	37.08	47.35	45.98	669.08	1052.09	638.68	17.7241	19.8916	16.8921	46.39	71.38	68.56	124.76	225.67	178.15
232	IP3757	43.76	45.47	39.58	694.31	1373.12	1040.31	27.9841	22.6576	20.4304	49.17	51.18	71.42	111.28	118.04	94.73
233	IP3865	38.1	44.16	43.14	962.15	1469.11	1304.26	18.7489	24.01	26.2144	109.15	112.53	104.88	327.91	264.38	251.65
234	IP3890	44.38	40.91	41.6	463.11	1761.78	636.17	12.0409	19.8916	16.6464	68.62	80.06	81.07	191.76	207.42	128.63
235	IP4020	39.92	41.68	42.79	414.34	1213.63	558.77	18.4041	31.6969	19.0969	68.94	98.8	103.83	110.41	170.91	164.53
236	IP4378	31.91	34.14	29.04	688.29	1874.49	1681.19	12.8881	26.9361	23.04	15.27	64.44	60.61	316.82	373.39	338.41
237	IP4542	39.8	38.24	42.17	293.1	1078.58	887.18	16.9744	28.5156	23.2324	38.66	76.77	64.99	74.33	263.44	106.77
238	IP4828	32.69	39.22	40.36	965.7	2383.07	1593.8	26.1121	31.0249	30.25	56.36	47.21	20.82	196.11	180.89	201.11
239	IP4927	35.91	42.3	42.53	387.33	1888.92	941.2	16.1604	29.16	23.1361	72.01	92.77	90.99	187.92	283.69	251.91
240	IP4952	36.84	40.01	42.16	813.84	1058.06	935.14	14.0625	30.0304	15.6816	81.65	87.59	94.43	174.19	236.42	182.36
241	IP4962	39.44	43.95	44.67	521.94	1573.87	1038.5	17.7241	41.2164	36.9664	85.91	68.34	72.48	122.62	99.06	125.16
242	IP4965	31.66	39.02	40.51	491.9	1249.81	911.06	13.6161	24.5025	19.6249	50.39	48.71	62.91	148.73	133.28	117.38
243	IP4974	35.65	40.84	43.06	708.74	1197.44	1265.29	15.6025	19.4481	26.01	59.63	86.38	115.01	218.68	249.38	240.63
244	IP4979	36.21	39.54	44.66	1186.87	1381.48	1393.73	21.2521	21.16	20.7936	24.2	79.53	70.46	174.91	288.59	155
245	IP5031	34.22	35.06	33.85	1637.29	2564.62	1599.53	26.3169	33.8724	23.2324	20.88	133.7	63.71	161.17	188.24	323.76
246	IP5121	41.35	32.73	37.36	725.09	1630.49	1226.2	18.8356	32.49	23.1361	63.41	108.76	74.09	217.56	205.15	373.17
247	IP5131	35.21	48.7	47.3	688.74	1195.7	1669.07	16.1604	21.0681	19.7136	60.04	104.14	95.93	197.63	157.1	255.91
248	IP5207	36.07	42.94	36.59	1154.82	2160.97	1782.93	10.1761	27.3529	21.0681	72.21	103.82	57.43	319.03	402.17	274.17
249	IP5253	45.84	41.53	38.68	709.55	1384.26	1065.47	17.8929	25.5025	18.3184	48.96	75.56	89.49	275.78	343.1	342.89
250	IP5272	40.72	42.27	38.34	603.81	1950.13	1633.29	10.89	25.2004	24.4036	57.19	106.74	112.41	137.76	276.38	241.98
251	IP5389	42.74	43.98	45.37	776.2	1262.92	853.95	12.1801	21.6225	16.1604	99.96	114.3	106.7	167.77	162.52	346.25
252	IP5438	34.03	34.19	38.91	538.88	1259.6	760.37	13.1769	20.4304	12.6736	30.23	66.55	70.88	277.64	366.81	298.46
253	IP5441	38.25	43.76	42.47	808.48	1414.75	1122.39	16.4025	23.7169	19.8025	81.89	74.12	49.29	226.79	330.57	252.92
254	IP5560	37.21	45.35	40.59	824.68	1599.1	1343.17	16.9744	17.9776	15.1321	113.03	174.61	95.38	741.82	409.46	319.48
255	IP5695	44.89	42.04	40.73	544.47	865.95	858.23	19.0969	20.8849	20.1601	85.44	87.17	113.95	153.41	125.58	154.5
256	IP5713	41.17	44.32	43.32	1005.64	1981.07	1458.96	16.4836	31.9225	19.5364	40.9	99.8	74.29	248.74	289.07	242.96
257	IP5816	32.95	41.59	39.89	477.02	854.19	789.29	17.7241	18.49	20.4304	65.16	104.15	69.94	165.55	237.26	151.88
258	IP5900	34.96	38.51	38.8	697.63	903.62	837.21	22.1841	27.4576	14.2129	84.96	89.01	100.11	193.94	317.99	184.96
259	IP5923	39.46	32.16	32.99	526.05	1335.13	1012.15	12.6025	20.0704	21.0681	75.24	88.59	143.96	206.28	339.59	289.05
260	IP5931	38.93	37.77	39.44	914.84	1773.84	1085.88	15.6025	29.8116	16.4025	43.69	98.76	82.99	285.25	240.61	247.82
261	IP6037	38.19	37.73	40.63	708.99	2070.12	1537.79	12.8164	25.5025	16.7281	51.05	70.57	52.88	197.83	235.16	325.78
262	IP6060	37.37	41.58	39.06	525.35	1169.24	1193.93	22.2784	34.81	33.5241	100.37	89.52	89.87	176.38	190.5	186.74
263	IP6098	39.2	36.09	31.82	1404.49	2132.34	2742.06	24.9001	36.2404	29.4849	40.16	67.8	102.59	360.08	565.55	498.32
264	IP6099	35.42	41.89	39.09	844.67	1624.26	1094.78	16.4025	27.2484	25.8064	107.22	71.38	66.37	171.05	200.54	143
265	IP6101	40.12	41.1	38.29	726.85	1499.35	1215.87	14.2129	18.9225	21.16	60.5	51.95	56.96	196.8	311.41	208.98
266	IP6102	32.13	45.77	47.77	1015.71	1568.15	1692.5	19.9809	31.9225	33.0625	84.55	58.81	52.24	128.56	234.25	335.74
267	IP6103	42.24	40.28	37.23	434.53	725.96	599.83	14.7456	20.4304	22.4676	54.25	54.14	52.73	60.13	112.42	165.29
268	IP6109	37.16	40.51	36.37	774.79	798.29	983.76	16.9744	21.3444	19.6249	101.32	111.06	117.1	236.74	267.23	274.21
269	IP6110	35.2	41.46	40.83	752.55	1452.51	1590.55	23.8144	22.7529	25.2004	55.15	127.94	113.31	189.51	282.85	228.1
270	IP6111	43.45	49.55	48.91	613.77	1428.3	709.43	16.4025	26.8324	10.3041	59.65	79.47	55.28	205.14	142.99	221.74
271	IP6112	45.43	43.01	40.9	1350.33	1511.1	1372.85	15.21	19.0969	18.9225	69.77	76.53	73.62	137.99	202.03	170.29
272	IP6125	36.24	41.74	37.19	887.5	1589.81	1805.35	26.6256	24.9001	19.8916	37.92	128.15	92.25	191.62	365.05	526.38
273	IP6146	33.05	38.77	34.39	609.93	992.79	955.34	21.4369	23.1361	25.5025	41.31	44.95	43.99	159.56	431.48	305.88
274	IP6179	40.33	40.63	47.63	617.19	1103.6	1124.34	14.3641	17.8929	22.8484	93.14	130.28	129.67	186.77	276.62	261.62
275	IP6310	43.94	44.55	39.23	816.69	1484.98	1211.87	19.5364	27.5625	24.6016	22.31	46.14	38.8	428.9	357.04	306.44
276	IP6415	37.79	47.1	43.97	860.29	1771.08	1245.93	15.0544	16.4836	18.7489	57.96	79.01	42.24	194.26	212.13	230.05
277	IP6417	38.84	42.94	41.24	999.21	1541.28	1735.08	24.4036	25	17.2225	47.38	26.89	83.81	227.88	494.82	466.43
278	IP6460	41.35	44.46	39.77	1140.88	2961.98	1418.09	20.5209	36	30.1401	51.24	64.65	54.12	190.24	209.08	136.4
279	IP6584	43.74	37.27	40.36	380.19	1051.45	570.85	17.7241	18.0625	20.5209	59.49	70.27	71.94	83.17	112.42	241.28
280	IP6682	34.08	48.84	45.76	822.26	1793.08	1687.74	17.8084	31.0249	32.3761	62.27	68.75	93.32	197.16	219.8	205.04
281	IP6745	38.66	37.81	39.75	586.25	1566.26	750.97	21.3444	28.1961	21.5296	88.88	80.6	97.55	296.58	198.65	203.93
282	IP6769	42.92	45.32	49.07	512.85	2021.02	774.48	17.8084	37.5769	21.8089	53.59	73.75	57.07	180.38	321.7	227.54
283	IP6869	36.03	44.78	43.05	579.47	1756.33	1734.7	11.0224	20.7936	23.6196	24.92	34.8	57.82	317.64	379.28	264.49
284	IP6882	39.02	43.25	41.79	905.66	1635.5	1081.18	27.3529	21.9961	22.5625	91.88	128.7	146.48	169.7	302.77	350.65
285	IP6891	40.59	44.06	39.28	691.49	1360.57	807.28	18.4041	23.9121	16.0801	50.99	103.88	94.06	121.94	195.81	231.85
286	IP6892	38.04	35.22	31.17	397.52	1686.12	911.29	15.8404	31.6969	15.7609	75.41	76.49	91.97	110.35	186.44	153.23
287	IP7095	34.29	42.63	32.95	745.75	1393.43	1082.39	21.9024	31.6969	22.1841	77.37	136.12	99.26	148.15	243.84	222.85
288	IP7108	38.52	44.13	41.86	751.16	975.54	851.22	23.3289	20.9764	20.7025	67.46	71.6	124.45	179.08	204.21	259.18
289	IP7364	34.21	36.51	38.35	668.55	1651.82	1226.68	19.5364	29.8116	32.3761	78.27	101.26	83.17	183.5	352.74	182.71
290	IP7470	34.82	39.01	38.39	1040.56	1882.95	1267.22	15.2881	25.9081	17.8084	99.86	110.9	122.2	247.34	367.22	295.33
291	IP7536	36.32	41.41	40.79	426.43	1499.47	1460.64	11.9025	25.2004	20.8849	46.94	68.96	62.32	203.38	428.68	258.93
292	IP7633	36.5	44.13	39.61	514.03	1260.89	1099.32	15.8404	20.1601	20.7025	81.32	98.52	100.86	170.42	266.02	232.78
293	IP7660	39.07	42.4	40.3	840.11	1415.33	1774.24	13.9129	15.3664	16.1604	64.85	112.36	76.8	262.89	398.32	311.24
294	IP7762	39.08	42.92	40.73	742.22	767.18	1241.49	18.49	14.5924	37.0881	49.82	70.23	64.35	204.68	221.35	285.8
295	IP7846	40.91	43.81	40.49	844	1055.27	831.85	15.8404	25	12.0409	52.97	58.86	84.49	111.97	107.57	81.04
296	IP7886	32.74	45.02	39.66	1506.85	1231.76	1884.65	30.8025	26.9361	32.6041	83.48	91.96	122.89	238.73	330.07	311.84
297	IP7910	40.5	44.26	39.58	791.12	1870.89	1450.62	16.3216	24.3049	25.1001	42.32	90.8	116.09	121.05	240.64	234.17
298	IP7922	38.68	34.72	41.11	717.5	1081.87	1042.19	16.4025	18.49	22.09	75.28	93.28	108.29	147.25	152	169.56
299	IP7930	36.02	45.53	42.67	543.83	1325.17	2096.17	14.5161	30.3601	33.9889	27.56	97.06	67.41	175.64	276.48	242.34
300	IP7941	36.45	38.55	37.87	1182.66	2438.28	2008.93	15.2881	22.9441	26.8324	19.73	128.93	141.44	155.12	449.87	320.65
301	IP7942	40.5	39.39	43.44	1384.24	1806.31	1107.38	18.2329	20.8849	16.6464	71.58	76.46	105.73	169.72	330.09	308.29
302	IP7952	35.07	44.08	43.66	961.61	1438.87	1014.67	26.8324	25.6036	24.9001	57.46	98.64	104.83	210.49	344.38	262.06
303	IP7953	36.65	44.58	40.5	637.66	1444	937.86	16.8921	25.3009	22.1841	51.19	92.85	73.3	161.41	269.61	166.99
304	IP7967	37.85	36.38	36.77	1033.21	1487.42	723.56	22.7529	26.7289	14.5161	86.72	88.77	107.67	213.99	212.05	163.94
305	IP7970	42.61	44.05	44.89	440.17	998.37	1160.84	12.1801	26.4196	23.6196	66.48	102.67	91.25	150.14	159.6	186.67
306	IP8000	38.64	41.83	38.58	652.31	1915.45	1618.86	19.36	25	24.2064	31.19	97.06	71.77	155.24	262.3	212.9
307	IP8002	35.66	39.37	33.82	751.11	1400.28	753.55	15.2881	20.1601	16.9744	51.44	125.98	145.18	152.22	335.19	302.94
308	IP8069	37.47	40.86	42.7	593.9	1656.37	877.89	16.81	25.7049	18.49	109.29	159.16	157.27	120.78	371.8	350.45
309	IP8074	38.91	44	43.01	756.13	2670.95	1809.26	14.9769	31.6969	22.7529	79.55	161.81	85.44	362.87	534.74	263.59
310	IP8129	40.17	41.04	39.46	813.09	2056.84	1146.85	20.5209	29.7025	27.2484	59.2	83.93	45.92	225.17	273.96	267.58
311	IP8166	35.54	40.61	40.65	705.55	2778.34	2187.4	18.6624	26.8324	17.64	89.16	79.72	48.29	296.9	262.53	295.19
312	IP8172	40.48	42.66	44.57	307.27	1723.15	672.83	8.4681	25.1001	17.7241	57.52	99.17	78.53	204.27	92.18	157.72
313	IP8174	37.37	40.09	46.09	716.65	1060.38	904.31	16.4836	21.9024	24.6016	58.5	97.08	74.51	172.97	208.61	167.78
314	IP8181	39.53	46.67	42.64	800.5	869.54	970.57	27.8784	26.5225	25.1001	81.67	95.94	87.8	159.14	184.88	230.14
315	IP8182	37.32	39.31	40.96	927.59	1792.74	1612.66	19.7136	21.3444	27.6676	96.11	96.36	94.86	329.66	247.21	284.4
316	IP8187	40.1	44.58	42.14	753.4	1521.49	2000.17	18.3184	26.6256	33.9889	43.6	76.11	47.62	165.03	223.31	235.34
317	IP8198	38.2	40.79	38.4	681.05	1558.97	1532.85	17.64	24.7009	24.6016	52.39	125.35	81.11	265.94	231	312.6
318	IP8210	37.08	42.24	34.69	989.03	2608.78	809.39	20.7025	28.6225	23.8144	51.54	68.79	104	168.42	214.74	249.88
319	IP8275	34.11	38.25	36.96	686.68	1202.78	977.71	19.36	25.8064	16.3216	67.82	69.95	56.07	87.84	101.8	82.3
320	IP8276	35.82	44.46	44.36	287.82	1111.26	1066.7	17.64	29.2681	32.2624	57.35	92.79	80.56	93.25	161.99	397.83
321	IP8280	36.88	42.34	40.61	786.17	1167.08	1022.74	16.4836	24.6016	19.8025	90.12	114.59	86.7	260.8	125.29	203.04
322	IP8294	38.13	42.83	42.81	677.34	1992.49	1777.26	16.2409	28.5156	22.6576	77.84	108.04	66.84	161.68	349.81	338.38
323	IP8344	40.2	39.73	40.71	652.94	980.1	1237.02	17.2225	21.6225	19.0969	78.79	138.49	110.15	153.77	315.47	326.41
324	IP8409	34.86	43.49	38.63	1012.32	1983.54	1688.11	19.8916	24.4036	20.3401	75.2	106.61	121.66	269.39	180.91	286.13
325	IP8426	41.02	35.66	41.15	708.01	984.34	820.57	20.25	21.3444	18.5761	84.82	79.48	90.71	180.54	410.73	338.61
326	IP8647	34.24	43.17	41.41	727.91	2050.54	2195.86	16.7281	29.16	30.0304	40.64	148.56	60.05	159.14	270.18	380.23
327	IP8761	37.37	40.5	41.99	423.85	1240.2	958.54	8.6436	23.4256	19.36	71.52	90.28	82.25	163.08	232.14	196.22
328	IP8767	34.82	35.95	36.75	626.01	978.96	920.5	20.5209	25.6036	24.8004	68.38	61.28	74.76	210.2	163.6	162.32
329	IP8786	33.88	41.45	37.61	872.08	2340.46	1388.18	20.4304	33.64	26.2144	59.83	106.74	66.63	172.09	433.89	678.87
330	IP8863	39.5	39.08	42.31	448.46	926.91	1885.59	21.7156	23.5225	27.3529	0	0	0	806.09	456.76	355.21
331	IP8949	35.07	40.94	42.14	700.57	1497.54	2524.95	22.4676	29.4849	41.7316	66.75	83.23	85.09	159.35	233.75	300.5
332	IP8955	39.63	42.46	38.8	712.09	2295.93	1982.92	13.1769	29.8116	25.2004	65.91	92.51	102.93	130.16	162.93	177.57
333	IP8972	40.46	43.1	41.78	675.99	1249.6	915.98	21.3444	24.9001	23.7169	62.34	75.95	88.16	164.26	200.26	171.31
334	IP9242	40.64	45.29	42.71	622.33	915.76	945.92	17.3056	33.5241	26.5225	58.42	82.1	91.78	170.15	264.44	199.4
335	IP9282	40.89	42.13	40.55	397.53	1623.52	969.41	16.3216	23.2324	23.1361	13.56	50.01	43.28	148.17	214.8	180.5
336	IP9301	40.13	43.61	39.82	817.96	1501.55	909.26	17.2225	24.5025	20.6116	61.16	85.97	66.22	214.93	178.22	204.32
337	IP9347	31.94	38.59	37.73	615.7	832.35	712.13	17.2225	26.01	18.0625	88.11	106.74	106.95	86.42	168.39	126.47
338	IP9351	34.28	40.61	37.05	688.66	1309.55	1117.45	19.7136	26.3169	21.3444	66.81	104.27	113.09	125.72	354.58	207.89
339	IP9391	33.05	41.37	43.08	507.25	1192.51	762.28	20.7936	27.8784	21.2521	57.68	65.5	62.72	213.91	281.96	260.43
340	IP9406	36.99	40.33	40.15	573.46	1424.01	798	11.6964	29.4849	21.9024	37.74	51.15	29.55	152.21	262.89	128.39
341	IP9407	33.53	41.7	42.99	977.56	1329.1	1141.53	25.6036	20.6116	20.4304	78.87	83.46	96.22	114.5	138.63	177.17
342	IP9426	38.95	40.3	43.79	723.91	1352.6	1006.04	23.1361	22.3729	26.01	78.75	78.53	101.61	93.73	106.26	234.72
343	IP9446	36.27	39.58	40.1	501.04	1218.28	1179.48	15.6025	21.7156	28.3024	61.19	94.97	81.99	141.92	130.07	149.27
344	IP9496	32.61	45.03	41.61	440.24	1155.83	790.38	15.4449	25.3009	24.1081	51.28	116.89	122.6	128.43	107.35	147.17
345	IP9532	35.9	40.43	38.42	518.65	1822.25	609.95	19.6249	28.9444	20.7936	73.93	78.29	78.83	99.22	157.63	137.27
346	IP9595	31.64	43.01	37.56	903.79	1706.6	1651.99	19.36	23.1361	22.9441	67.43	100.55	124.54	231.14	315.19	237.55
347	IP9651	37.49	40.47	40.14	1044.03	2367.49	1536.27	20.3401	28.4089	23.04	54.1	134.57	150.98	156.43	193.05	354.84
348	IP9692	32.53	47.68	38.69	550.73	1381.05	1234.07	28.1961	23.6196	23.3289	50.57	101.03	69.6	155.56	241.57	267.91
349	IP9710	35.39	40.7	38.22	343.83	1142.41	1222.75	9.9225	23.6196	23.4256	87.4	112.57	120.77	184.21	239.29	204.82
350	IP9824	37.65	39.61	37.86	1310.07	1275.01	1262.14	18.4041	21.16	17.0569	77.01	59.94	112.4	262.03	471.35	270.38
351	IP9840	35.19	44.56	41.94	387.45	997.9	920.8	12.8881	26.8324	13.6161	70.17	88.89	60.93	188.43	145.77	233.64
352	IP9854	36.45	47.79	38.48	583.36	1907.57	1017.44	21.7156	32.6041	26.3169	96.09	75.62	88.33	261.27	233.93	232.44
353	IP9969	38.35	38.79	41.34	714.36	1697.42	1020.74	22.5625	28.5156	23.2324	55.82	78.48	64.58	183.17	387.91	234.25
354	IP9971	36.87	40.5	41.16	448.72	1177.78	965.43	12.0409	23.7169	27.5625	35.86	59.81	76.86	149.23	180.54	122.8
355	IP9981	41.56	46.44	42.57	891.47	2491.71	1412.96	15.9201	20.9764	24.7009	65.15	80.9	44.93	359.06	454.45	295.65
356	IPC804	37.94	45.4	41.23	705.26	1483.52	850.48	14.6689	23.5225	14.1376	127.12	111.6	100.86	278.84	249.13	233.6
357	IPC804-P4	36.71	41.36	43.1	1255.37	1075.89	1777.42	16.7281	16.81	23.6196	56.33	87.79	73.89	302.77	154.58	139.06
358	J104	39.5	40.02	36.73	413.06	1841.66	1032.36	16.2409	20.6116	19.7136	62.93	81.75	119.48	109.7	205.94	182.76
359	JakharanaS8-28-2-P4	46.48	35.74	44.12	1153.49	2525.04	1181.49	26.7289	31.1364	26.2144	54.39	53.8	61.89	138.33	191.03	139.38
360	JakharanaS8-35-2-P2	47.25	48.74	44.77	2220.03	1471.53	1030.32	34.6921	20.7936	30.25	80.61	102.96	85.14	179.73	122.79	270.3
361	LGD-1-B-10	41.84	43.18	42.8	877.27	1430.94	1325.87	15.6025	22.2784	27.7729	41.2	99.29	32.17	58.47	195.1	106.4
362	Okashana1	41.58	42.63	41.03	441.98	860.86	791.25	11.9025	19.8025	25.4016	56.57	69.39	91.2	102.92	163.94	129.14
363	P1449-2-P1	35.94	43.26	40.43	1135.81	1994.15	1557.89	20.5209	27.4576	21.8089	61.62	121.62	111.89	226.22	334.08	303.6
364	P310-17-B	37.33	41.04	42.96	751.88	1559.04	1113.3	17.1396	26.7289	19.1844	74.94	76.64	74.75	253.83	272.22	299.03
365	PRLT2/89-33	36.55	37.54	40.65	398.27	1013.33	703.58	15.4449	18.9225	15.8404	77.6	57.78	80.32	158.16	135.77	130.24
366	PT732B-P2	35.53	39.74	39.2	1111.41	2396.82	1832.68	20.7025	34.4569	30.9136	59.74	79.02	65.51	151.48	186.89	255.78
367	RIB334/74-P1	39.99	46.28	43.53	457.62	746.42	492.22	15.2881	25.3009	19.7136	29.81	45.17	62.56	138.73	92.37	137.28
368	RIB335/74-P1	46.07	45.27	39.3	580.49	1097.63	703.64	21.7156	21.8089	24.9001	48.73	81.06	40.89	104.52	331.45	162.37
369	Raj171	36.61	44.15	37.3	597.87	1027.38	843.6	10.3684	16.0801	19.5364	84.76	161.35	128.48	143.4	208.86	233.2
370	SOSAT-C88	32.94	44.73	38.58	685.61	1692.5	1114.35	20.8849	25.2004	20.8849	93.99	123.21	97.86	287.36	259.45	268.68
371	Tift186	42.86	48.17	46.18	873.8	837.38	1351.78	26.6256	23.9121	22.8484	31.22	50.08	28.34	192.09	276.28	293.29
372	Tift238D1	32.74	39.26	41.03	613.65	2435.22	1662.18	15.5236	23.7169	29.8116	41.36	20.72	38.4	219.39	127.92	140.54
373	Tift238D1-P158	34.59	43.86	44.28	1042.22	1493.99	1250.67	24.4036	25.3009	26.7289	103.31	159.11	121.97	133.87	124.83	240.49
374	Tift23D2B1-P1-P5	35.82	38.16	41.81	545.19	1558.58	1294.78	15.6816	37.4544	19.8025	54.06	26.78	69.24	102.62	119.33	73.92
375	Tift23D2B1-P5	34.72	38.78	41.62	599.72	1182.39	1383.14	19.8916	29.5936	28.5156	66.64	44.11	106.06	138.88	232.72	81.53
376	Tift383	37.65	42.21	41.12	1172.7	1859.23	1772.04	24.7009	33.64	26.5225	58.48	86.23	64.04	175.55	250.64	183.16
377	W504-1-1	42.72	46.68	46.19	444.52	1593.12	816.21	13.9129	26.9361	20.7025	62.53	77.11	94.7	92.31	146.86	180.39
378	W504-1-P1	43.2	48.22	39.09	589.89	1978.81	453.94	18.9225	30.3601	11.9025	94.91	100.18	101.13	160.48	149.85	201.09
379	WC-C75	36.33	38.09	40.69	743.93	1554.45	1073.92	16.4836	24.3049	24.2064	64.69	112.27	142.24	198.17	334.59	310.88
380	WSIL-P8	34.57	39.41	39.1	627.17	1435.53	878.02	20.8849	29.16	21.3444	42.73	78.61	98.97	129.47	291.42	221.29
	3/4HK-B78	41.15			828.67			16.4836			63.11			656.06
	81B-P13	38.67			2090.64			37.3321			109.18			208.42
	81B-P6	38.51			1452.92			36.1201			99.74			120.78
	81B-P8	36.9			1358.8			19.8025			126.82			287.22
	841B-P3	45.8			1225.11			26.2144			75.97			155.46
	843B	43.35			1081.44			28.4089			75.49			175.46
	863B-P2	39.62			1359.05			28.09			96			127.12
	86M64	41.76			1671.77			20.5209			162.21			203.2
	86M86	42.87			1143.32			18.2329			204.61			241.21
	9444	42.58			1326.71			20.6116			236.43			283.74
	AIMP92901	35.64			695.86			13.2496			114.91			100.73
	AIMP92901-S1-15-1-2-B-P03	50.1			1547.16			28.1961			62.06			78.57
	AIMP92901-S1-183-2-2-B-P08	42.8			1581.78			30.1401			66.95			142.19
	GB8735	44.61			1907.8			32.7184			91.98			188.51
	GHBDMRDOQ-38	38.71			1184.76			27.2484			168.99			256.65
	GHBDMRDOQ-50	37.35			1636.76			24.7009			81.47			149.96
	GICKV93191	46.82			1330.09			33.8724			98.93			112.32
	H77/833-2	45.96			1233.29			21.0681			77.45			121.11
	H77/833-2-P5	42.86			1309.14			27.9841			85.96			187.06
	HHB-146improved	35.96			842.43			16.0801			122.41			287.98
	HHB-67DMRDQI-2	44			1178.03			24.8004			108.13			184.62
	HHB-67DMRDQI-4	43.44			1109.34			34.3396			117.23			176.13
	HHB-67DMRDQI-5	42.58			973.22			22.1841			107.29			202.4
	HHB-67DMRDQI-7	40.07			1285.22			27.4576			121.71			218.18
	HHB-67improved	43.92			1374.45			31.4721			105.38			141.31
	ICMB01222-P1	45.71			1153.03			20.25			119.22			217.52
	ICMB01222-P5	39.41			1473.67			34.3396			143.57			130.76
	ICMB89111-P2	40.46			1501.17			28.3024			91.94			186.35
	ICMB89111-P5	37.94			1703.82			34.2225			126.93			241.06
	ICMB89111-P6	40.7			1216.9			38.9376			68.39			145.76
	ICMB90111-P2	43.37			1449.96			33.5241			138.15			186.57
	ICMB90111-P5	41.78			2368.83			36			76.74			342.79
	ICMB90111-P6	40.89			1044.98			25.7049			104.75			409.78
	ICMB95333-P1	46.51			909.7			26.7289			52			120.5
	ICMB95333-P5	42.28			1331.45			31.0249			119.83			197.42
	ICMB95444	41.58			1357.09			27.2484			69.67			106.26
	ICMB96222	44.56			1724.22			41.0881			81.32			251.09
	ICMH356	49.01			967.15			26.2144			162.54			178.92
	ICML22	49.63			1274.5			31.1364			100.25			123.6
	ICMP451-P6	39.37			1289.6			22.7529			73.5			262.44
	ICMP451-P8	39.3			1632.32			23.5225			74.45			199.14
	ICMP85410-P7	46.57			1954.43			25			106.8			130.23
	ICMS7703	42.56			1411.36			25			59.66			206.53
	ICMS7704	41.39			1541.75			23.1361			105.58			303.92
	ICMS8511-S1-17-2-1-1-B-P03	39.11			1507.72			29.3764			74.21			294.22
	ICMV-IS89305	43.12			1131.3			24.7009			128.34			275.95
	ICMV-IS92222	44.56			2138.6			29.9209			122.9			199.4
	ICMV-IS94206	44.58			1149.89			20.3401			107.26			319.32
	ICMV155	41.87			1506.79			23.4256			145.04			246.98
	ICMV221	33.77			1645.43			23.1361			147.22			208.42
	ICMV221=ICMV88904	39.56			854.47			16.6464			149.49			279.51
	ICMV221Bristled	40.2			1218.95			18.6624			138.15			205.68
	ICTP8203	39.42			1670.29			22.7529			73.39			148.17
	IP10085	39.17			2004.04			26.2144			103.07			180.22
	IP10140	39.53			2011.06			22.4676			117.85			358.36
	IP10271	42.72			1586.69			24.6016			65.12			254.81
	IP10339	40.06			1250.08			19.0969			63.75			249.14
	IP10343	46.91			1552.41			26.5225			76.57			200.09
	IP10379	47.14			1047.83			27.1441			87.2			239.01
	IP10394	37.79			1419.56			23.9121			82.37			338.31
	IP10446	46.79			1037.96			17.4724			85.57			346.28
	IP10456	38.72			1398			31.0249			109.91			178.08
	IP10471	46.7			1403.15			20.1601			98.01			184.03
	IP10486	45.2			1422.19			28.3024			91.45			239.33
	IP10488	41.03			1714.01			30.8025			44.27			270.06
	IP10539	33.94			1075.85			19.5364			99.01			142.24
	IP10543	37.26			1673.66			25.7049			77.61			497.37
	IP10579	37.61			2230.94			27.5625			102.85			598.61
	IP10632	37.77			1545.57			27.2484			114.92			240.95
	IP10701	46.18			1180.57			22.5625			67.87			356.42
	IP10705	39.12			887.26			23.2324			90.91			204.42
	IP10759	38.52			1984.92			31.8096			76.57			400.15
	IP10761	40.3			1409.42			22.7529			65.58			385.78
	IP10811	40.14			1632.96			21.0681			132.79			299.3
	IP10820	40.29			1743.03			34.9281			95.96			250.48
	IP10945	46.77			1209.69			23.3289			95.49			204.7
	IP10953	43.78			1103.61			19.4481			112.34			283.51
	IP10964	44.69			2288.17			20.7025			76.54			248.83
	IP11211	39.28			1319.47			21.9961			100.5			277.59
	IP11218	41.15			733.16			16.2409			78.93			143.56
	IP11229	42.72			904.68			28.4089			65.09			144.14
	IP11275	38.63			1403.92			21.6225			69.91			397.32
	IP11310	42.31			1459.49			26.6256			85.38			125.81
	IP11311	43.7			1047.54			20.1601			100.23			314.52
	IP11346	36.82			1539.65			25.4016			54.5			393.53
	IP11353	45.47			1146.33			24.6016			93.21			281.97
	IP11358	40.46			1993.43			31.6969			93.36			464.12
	IP11378	47.07			2967.8			40.1956			.			304.52
	IP11503	38.73			1458.54			28.3024			81.22			489.15
	IP11577	48.86			1986.78			26.7289			127.5			354.2
	IP11584	37.15			2588.46			35.4025			60.51			740.78
	IP11593	42.31			1931.02			30.4704			81.67			360.84
	IP11670	43.77			1182.91			25.6036			113.23			238.71
	IP11677	44.03			1012.71			19.7136			128.57			261.12
	IP11763	42.75			1573.18			42.1201			108.93			315.09
	IP11765	40.13			1200.74			28.9444			42.47			329.92
	IP11929	45.98			1809.96			23.5225			64.22			664.78
	IP11961	43.59			1308.79			16.5649			.			371.99
	IP11984	40.02			954.84			24.4036			112.87			295.95
	IP12020	37.19			1865.89			22.4676			40.44			255.72
	IP12058	45.95			1180.12			25			79.73			196.28
	IP12116	42.25			1134.37			20.25			98.04			484.76
	IP12128	41.71			1910.51			24.6016			96.37			543.09
	IP12138	38.77			2230.41			31.6969			.			438.78
	IP12298	39.43			1542.37			30.6916			75.69			228.09
	IP12322	43.08			1650.79			24.9001			104.75			334.75
	IP12364	44.86			1895.05			27.6676			58.28			487.2
	IP12370	45.13			1351.47			26.2144			135.93			413.37
	IP12395	40.75			1588.8			20.3401			93.18			376.38
	IP12768	39.64			879.02			19.8916			129.52			122.37
	IP12839	44.09			1948.75			25.3009			71.71			190.1
	IP12840	44.85			1399.15			30.4704			98.19			202.83
	IP12845	43.71			1047.19			16.5649			73.64			264.25
	IP12925	44.74			1924.13			27.4576			86.86			125.48
	IP12967	38.97			1896.75			25.4016			132.27			219.28
	IP13016	40			1456.47			27.6676			162.65			229.69
	IP13149	39.55			1039.93			27.4576			48.98			156.58
	IP13154	39.83			1258.38			23.9121			107.68			133.12
	IP13180	39.7			1582.51			30.8025			103.12			328.72
	IP13290	38.29			2140.13			23.1361			99.79			265.58
	IP13324	43.51			1310.07			24.4036			84.12			226.75
	IP13344	45.82			1628.02			22.5625			150.82			202.75
	IP13363	43.06			955.33			24.6016			96.41			62.42
	IP13370	38.65			2173.72			37.21			78.63			290
	IP13384	39.86			1608.66			24.5025			91.24			158.66
	IP13459	37.97			1674.26			32.49			63.44			358.13
	IP13520	41.11			1840.57			31.1364			66.41			129.77
	IP13608	46.12			2279.72			32.3761			40.06			412.63
	IP13817	46.03			1424.54			18.7489			125.63			353.54
	IP13840	41.47			1723.23			24.01			95.67			582.67
	IP13927	37.15			1522.33			30.9136			78.88			394.23
	IP13964	47.99			858.75			18.0625			84.02			187.39
	IP13971	42.83			1063.06			23.7169			59.06			282.46
	IP14148	37.16			1129.43			15.9201			61.64			297.52
	IP14210	42.46			1310.77			25.5025			120.1			196.86
	IP14311	34.25			2907.91			37.4544			83.68			358.73
	IP14398	41.52			2233.31			27.6676			78.96			521.47
	IP14418	40.4			1586.75			24.7009			92.76			385.87
	IP14439	47.99			1226.67			18.2329			89.43			361.65
	IP14497	36.76			2716.4			36.9664			61.86			268.02
	IP14624	43.54			1396.59			22.8484			58.93			370.8
	IP14849	43.52			1354.79			21.16			83.94			312.39
	IP15070	42.87			1691.93			23.8144			102.68			369.43
	IP15250	43.72			743.25			18.6624			66.64			272.26
	IP15320	38.78			1341.26			25.3009			140.01			208.06
	IP15344	41.42			1866.53			30.5809			35.77			403.11
	IP15512	46.12			1294.88			21.8089			83.24			419.95
	IP15533	46.52			1729.59			24.6016			92.53			344.75
	IP15536	48.22			2496.89			39.0625			.			339.66
	IP15551	38.59			782.26			27.2484			112.63			208.76
	IP15553	33.21			1577.63			26.5225			55.02			471.49
	IP15857	38.73			1876.3			26.6256			85.62			430.26
	IP15872	41.15			1517.23			24.9001			76.47			277.99
	IP15917	42.84			969.66			30.4704			56.85			129.82
	IP15946	44.38			1393.68			17.8929			75.69			256.26
	IP15947	38.96			1107.92			34.6921			45.94			84.43
	IP16082	42.01			1286.38			25.6036			64.84			314.94
	IP16096	39.63			857.57			15.21			168.85			382.44
	IP16120	45.57			1512.35			21.6225			62			243.39
	IP16289	41.62			2320.55			27.6676			106.94			311.27
	IP16402	41.54			761.47			29.2681			61.59			110.32
	IP16403	39.59			1419.47			29.3764			86.39			156.73
	IP16638	38.94			1603.75			35.0464			76.19			391.87
	IP17028	45.51			1889.66			23.6196			99.12			176.89
	IP17099	40.83			1393.95			18.2329			69.6			510.38
	IP17125	41.19			1081.26			16.2409			98.23			386.57
	IP17150	43.78			1753.54			26.01			75.54			423.49
	IP17493	42.8			1946.55			27.9841			127.38			302.7
	IP17554	41.23			1250.58			19.8916			77.93			140.09
	IP17611	45.02			1635.54			29.4849			104.89			184.2
	IP17632	37.11			1780.14			30.9136			122			262
	IP17690	42.54			1181.19			21.6225			101.85			149.3
	IP17720	45.51			1070.69			31.8096			122.34			291.53
	IP18062	42.37			830.35			28.3024			105.83			202.04
	IP18090	39.68			1445.87			32.2624			74.26			146.33
	IP18132	43.26			1671.59			24.3049			85			275.96
	IP18147	44.1			1328.08			33.2929			128.06			242.43
	IP18157	40.78			939.81			24.2064			97.52			203.81
	IP18168	39.96			2875.16			35.6409			98.2			553.4
	IP18246	40.52			1198.51			17.1396			99.69			372.87
	IP18292	45.22			1419.58			28.7296			109.27			211.26
	IP18293	36.16			2106.64			27.4576			65.55			261.45
	IP18293-P152	41.64			1494.97			24.1081			108.84			158.24
	IP18389	43.32			1140.42			31.4721			88.44			314.26
	IP18412	40.12			2107.98			23.1361			94.87			279.87
	IP18434	42.73			1510.53			14.0625			133.39			333.42
	IP18500	41.27			1195.31			24.01			70.94			306.88
	IP18621	41.25			1122.62			23.4256			133.67			263.62
	IP19334	37.7			1984.35			28.8369			73.86			387.59
	IP19361	41.58			1641.04			21.3444			72.54			110.94
	IP19386	37.16			1142.91			24.3049			67.31			251.42
	IP19388	42.2			1241.04			32.1489			88.66			119.85
	IP19405	36.35			1715.57			18.1476			70.7			519.9
	IP19448	41.47			1330.8			21.2521			91.29			304.91
	IP19584	41.63			1110.77			15.0544			114.63			289
	IP19612	40.6			652.35			15.3664			84.99			170.36
	IP19613	49.69			808.78			18.7489			98.57			237.24
	IP19626	45.7			1323.81			22.8484			120.92			247.18
	IP20349	39.31			2201.25			20.5209			86.81			316.95
	IP2058	44.57			1567.29			35.7604			114.05			269.64
	IP20679	41.43			1447.01			22.7529			.			244.78
	IP21020	38.28			1079.58			24.2064			168.85			275.95
	IP21155	37.23			1664.84			21.16			127.63			270.18
	IP21169	47.77			1628.45			17.1396			90.47			387.16
	IP21206	37.09			1818.01			33.0625			77.07			167.3
	IP21517	43.2			1177.36			22.1841			121.96			349.68
	IP22419	38.13			1415.2			20.5209			106.35			403.75
	IP22420	32.23			1243.18			19.8916			89.77			410.41
	IP22423	45.91			1544.73			19.5364			108.73			226.1
	IP22424	41.88			1043.4			23.3289			90.05			264.88
	IP22455	44.6			1864.19			33.5241			95.38			204.83
	IP22494	43.65			1257.98			31.0249			104.86			308.07
	IP3098	40.68			988.99			22.3729			68.48			321.71
	IP3106	45.57			1579.31			21.9961			56.45			530.8
	IP3108	46.92			893.97			20.25			127.63			234.8
	IP3110	38.98			832.07			20.0704			95.68			436.91
	IP3122	39.94			1105.67			20.9764			110.46			268.87
	IP3125	44.23			1121.57			27.3529			94.44			289.83
	IP3138	37.67			1496.47			28.5156			125.62			302.75
	IP3175	49.15			1084.35			23.5225			78.31			189.52
	IP3201	39.94			1247.35			23.6196			26.39			219.32
	IP3389	42.67			1710.04			24.6016			86.7			234.2
	IP3471	40.86			1299.22			29.2681			58.82			343.21
	IP3481	44.52			1348.48			30.8025			105.59			233.19
	IP3509	43.3			1921.3			30.0304			79.9			284.69
	IP3557	40.36			1341			19.8916			95.07			185.21
	IP3564	41.19			1299.32			32.49			164.31			163.53
	IP3593	41.9			2157.24			32.3761			69.05			265.18
	IP3616	41.03			1620.75			31.1364			73.65			143.17
	IP3636	40.45			1587.06			42.7716			91.49			278.34
	IP3732	47.35			1052.09			19.8916			71.38			225.67
	IP3757	45.47			1373.12			22.6576			51.18			118.04
	IP3865	44.16			1469.11			24.01			112.53			264.38
	IP3890	40.91			1761.78			19.8916			80.06			207.42
	IP4020	41.68			1213.63			31.6969			98.8			170.91
	IP4378	34.14			1874.49			26.9361			64.44			373.39
	IP4542	38.24			1078.58			28.5156			76.77			263.44
	IP4828	39.22			2383.07			31.0249			47.21			180.89
	IP4927	42.3			1888.92			29.16			92.77			283.69
	IP4952	40.01			1058.06			30.0304			87.59			236.42
	IP4962	43.95			1573.87			41.2164			68.34			99.06
	IP4965	39.02			1249.81			24.5025			48.71			133.28
	IP4974	40.84			1197.44			19.4481			86.38			249.38
	IP4979	39.54			1381.48			21.16			79.53			288.59
	IP5031	35.06			2564.62			33.8724			133.7			188.24
	IP5121	32.73			1630.49			32.49			108.76			205.15
	IP5131	48.7			1195.7			21.0681			104.14			157.1
	IP5207	42.94			2160.97			27.3529			103.82			402.17
	IP5253	41.53			1384.26			25.5025			75.56			343.1
	IP5272	42.27			1950.13			25.2004			106.74			276.38
	IP5389	43.98			1262.92			21.6225			114.3			162.52
	IP5438	34.19			1259.6			20.4304			66.55			366.81
	IP5441	43.76			1414.75			23.7169			74.12			330.57
	IP5560	45.35			1599.1			17.9776			174.61			409.46
	IP5695	42.04			865.95			20.8849			87.17			125.58
	IP5713	44.32			1981.07			31.9225			99.8			289.07
	IP5816	41.59			854.19			18.49			104.15			237.26
	IP5900	38.51			903.62			27.4576			89.01			317.99
	IP5923	32.16			1335.13			20.0704			88.59			339.59
	IP5931	37.77			1773.84			29.8116			98.76			240.61
	IP6037	37.73			2070.12			25.5025			70.57			235.16
	IP6060	41.58			1169.24			34.81			89.52			190.5
	IP6098	36.09			2132.34			36.2404			67.8			565.55
	IP6099	41.89			1624.26			27.2484			71.38			200.54
	IP6101	41.1			1499.35			18.9225			51.95			311.41
	IP6102	45.77			1568.15			31.9225			58.81			234.25
	IP6103	40.28			725.96			20.4304			54.14			112.42
	IP6109	40.51			798.29			21.3444			111.06			267.23
	IP6110	41.46			1452.51			22.7529			127.94			282.85
	IP6111	49.55			1428.3			26.8324			79.47			142.99
	IP6112	43.01			1511.1			19.0969			76.53			202.03
	IP6125	41.74			1589.81			24.9001			128.15			365.05
	IP6146	38.77			992.79			23.1361			44.95			431.48
	IP6179	40.63			1103.6			17.8929			130.28			276.62
	IP6310	44.55			1484.98			27.5625			46.14			357.04
	IP6415	47.1			1771.08			16.4836			79.01			212.13
	IP6417	42.94			1541.28			25			26.89			494.82
	IP6460	44.46			2961.98			36			64.65			209.08
	IP6584	37.27			1051.45			18.0625			70.27			112.42
	IP6682	48.84			1793.08			31.0249			68.75			219.8
	IP6745	37.81			1566.26			28.1961			80.6			198.65
	IP6769	45.32			2021.02			37.5769			73.75			321.7
	IP6869	44.78			1756.33			20.7936			34.8			379.28
	IP6882	43.25			1635.5			21.9961			128.7			302.77
	IP6891	44.06			1360.57			23.9121			103.88			195.81
	IP6892	35.22			1686.12			31.6969			76.49			186.44
	IP7095	42.63			1393.43			31.6969			136.12			243.84
	IP7108	44.13			975.54			20.9764			71.6			204.21
	IP7364	36.51			1651.82			29.8116			101.26			352.74
	IP7470	39.01			1882.95			25.9081			110.9			367.22
	IP7536	41.41			1499.47			25.2004			68.96			428.68
	IP7633	44.13			1260.89			20.1601			98.52			266.02
	IP7660	42.4			1415.33			15.3664			112.36			398.32
	IP7762	42.92			767.18			14.5924			70.23			221.35
	IP7846	43.81			1055.27			25			58.86			107.57
	IP7886	45.02			1231.76			26.9361			91.96			330.07
	IP7910	44.26			1870.89			24.3049			90.8			240.64
	IP7922	34.72			1081.87			18.49			93.28			152
	IP7930	45.53			1325.17			30.3601			97.06			276.48
	IP7941	38.55			2438.28			22.9441			128.93			449.87
	IP7942	39.39			1806.31			20.8849			76.46			330.09
	IP7952	44.08			1438.87			25.6036			98.64			344.38
	IP7953	44.58			1444			25.3009			92.85			269.61
	IP7967	36.38			1487.42			26.7289			88.77			212.05
	IP7970	44.05			998.37			26.4196			102.67			159.6
	IP8000	41.83			1915.45			25			97.06			262.3
	IP8002	39.37			1400.28			20.1601			125.98			335.19
	IP8069	40.86			1656.37			25.7049			159.16			371.8
	IP8074	44			2670.95			31.6969			161.81			534.74
	IP8129	41.04			2056.84			29.7025			83.93			273.96
	IP8166	40.61			2778.34			26.8324			79.72			262.53
	IP8172	42.66			1723.15			25.1001			99.17			92.18
	IP8174	40.09			1060.38			21.9024			97.08			208.61
	IP8181	46.67			869.54			26.5225			95.94			184.88
	IP8182	39.31			1792.74			21.3444			96.36			247.21
	IP8187	44.58			1521.49			26.6256			76.11			223.31
	IP8198	40.79			1558.97			24.7009			125.35			231
	IP8210	42.24			2608.78			28.6225			68.79			214.74
	IP8275	38.25			1202.78			25.8064			69.95			101.8
	IP8276	44.46			1111.26			29.2681			92.79			161.99
	IP8280	42.34			1167.08			24.6016			114.59			125.29
	IP8294	42.83			1992.49			28.5156			108.04			349.81
	IP8344	39.73			980.1			21.6225			138.49			315.47
	IP8409	43.49			1983.54			24.4036			106.61			180.91
	IP8426	35.66			984.34			21.3444			79.48			410.73
	IP8647	43.17			2050.54			29.16			148.56			270.18
	IP8761	40.5			1240.2			23.4256			90.28			232.14
	IP8767	35.95			978.96			25.6036			61.28			163.6
	IP8786	41.45			2340.46			33.64			106.74			433.89
	IP8863	39.08			926.91			23.5225			.			456.76
	IP8949	40.94			1497.54			29.4849			83.23			233.75
	IP8955	42.46			2295.93			29.8116			92.51			162.93
	IP8972	43.1			1249.6			24.9001			75.95			200.26
	IP9242	45.29			915.76			33.5241			82.1			264.44
	IP9282	42.13			1623.52			23.2324			50.01			214.8
	IP9301	43.61			1501.55			24.5025			85.97			178.22
	IP9347	38.59			832.35			26.01			106.74			168.39
	IP9351	40.61			1309.55			26.3169			104.27			354.58
	IP9391	41.37			1192.51			27.8784			65.5			281.96
	IP9406	40.33			1424.01			29.4849			51.15			262.89
	IP9407	41.7			1329.1			20.6116			83.46			138.63
	IP9426	40.3			1352.6			22.3729			78.53			106.26
	IP9446	39.58			1218.28			21.7156			94.97			130.07
	IP9496	45.03			1155.83			25.3009			116.89			107.35
	IP9532	40.43			1822.25			28.9444			78.29			157.63
	IP9595	43.01			1706.6			23.1361			100.55			315.19
	IP9651	40.47			2367.49			28.4089			134.57			193.05
	IP9692	47.68			1381.05			23.6196			101.03			241.57
	IP9710	40.7			1142.41			23.6196			112.57			239.29
	IP9824	39.61			1275.01			21.16			59.94			471.35
	IP9840	44.56			997.9			26.8324			88.89			145.77
	IP9854	47.79			1907.57			32.6041			75.62			233.93
	IP9969	38.79			1697.42			28.5156			78.48			387.91
	IP9971	40.5			1177.78			23.7169			59.81			180.54
	IP9981	46.44			2491.71			20.9764			80.9			454.45
	IPC804	45.4			1483.52			23.5225			111.6			249.13
	IPC804-P4	41.36			1075.89			16.81			87.79			154.58
	J104	40.02			1841.66			20.6116			81.75			205.94
	JakharanaS8-28-2-P4	35.74			2525.04			31.1364			53.8			191.03
	JakharanaS8-35-2-P2	48.74			1471.53			20.7936			102.96			122.79
	LGD-1-B-10	43.18			1430.94			22.2784			99.29			195.1
	Okashana1	42.63			860.86			19.8025			69.39			163.94
	P1449-2-P1	43.26			1994.15			27.4576			121.62			334.08
	P310-17-B	41.04			1559.04			26.7289			76.64			272.22
	PRLT2/89-33	37.54			1013.33			18.9225			57.78			135.77
	PT732B-P2	39.74			2396.82			34.4569			79.02			186.89
	RIB334/74-P1	46.28			746.42			25.3009			45.17			92.37
	RIB335/74-P1	45.27			1097.63			21.8089			81.06			331.45
	Raj171	44.15			1027.38			16.0801			161.35			208.86
	SOSAT-C88	44.73			1692.5			25.2004			123.21			259.45
	Tift186	48.17			837.38			23.9121			50.08			276.28
	Tift238D1	39.26			2435.22			23.7169			20.72			127.92
	Tift238D1-P158	43.86			1493.99			25.3009			159.11			124.83
	Tift23D2B1-P1-P5	38.16			1558.58			37.4544			26.78			119.33
	Tift23D2B1-P5	38.78			1182.39			29.5936			44.11			232.72
	Tift383	42.21			1859.23			33.64			86.23			250.64
	W504-1-1	46.68			1593.12			26.9361			77.11			146.86
	W504-1-P1	48.22			1978.81			30.3601			100.18			149.85
	WC-C75	38.09			1554.45			24.3049			112.27			334.59
	WSIL-P8	39.41			1435.53			29.16			78.61			291.42
