# Supplementary material for: Genetic Variation for Nitrogen Use Efficiency Traits in Global Diversity Panel and Parents of Mapping Populations in Pearl Millet
Source: Front Plant Sci. 2021 Feb 4;12:625915. doi: 10.3389/fpls.2021.625915 (PMC7893144; doi:10.3389/fpls.2021.625915)
Supplement: Supplementary Table 3 — Phenotypic data of 380 pearl millet genotypes for six traits (1. N percent in grain 2. N percent in stover 3. N uptake in stover 4. Total N uptake 5. Nitrogen utilization efficiency 6. Nitrogen Harvest Index) at three N levels. Mean values of over two seasons (summer 2017 and summer 2018). [file Table_3.xls]

## Sheet: pooled data of over two seasons
Supplementary Table 3: Phenotypic data of 380 pearl millet genotypes for six traits (1. N percent in grain 2. N percent in stover 3. N uptake in stover 4. Total N uptake 5. Nitrogen utilization efficiency 6. Nitrogen Harvest Index) at three N levels.
S.N0	Pedigree	N0_Nitrogen Percent in Grain	N50_Nitrogen Percent in Grain	N100_Nitrogen Percent in Grain	N0_Nitrogen Percent in Dry stover	N50_Nitrogen Percent in Dry stover	N100_Nitrogen Percent in Dry stover	N0_Nitrogen Uptake in Stover	N50_Nitrogen Uptake in Stover	N100_Nitrogen Uptake in Stover	N0_Total Nigrogen Uptake	N50_Total Nigrogen Uptake	N100_Total Nigrogen Uptake	N0_N Utlization Efficeincy	N50_N Utlization Efficeincy	N100_N Utlization Efficeincy	N0_N Harvest Index	N50_N Harvest Index	N100_N Harvest Index
1	3/4HK-B78	1.63	1.76	1.95	0.61	0.47	0.63	1.46	2.72	5.99	2.86	3.95	7.83	28.43	25.72	19.66	47.04	41.59	32.13
2	81B-P13	1.42	1.42	1.91	0.57	0.59	0.63	1.23	1.12	1.62	2.74	2.83	3.54	41.81	34.27	34.6	58.14	49.04	64.08
3	81B-P6	1.41	1.58	1.73	0.82	0.79	0.69	1.28	1.07	1.22	2.44	2.34	3.41	31.86	36.46	38.06	41.08	53.45	67.33
4	81B-P8	1.49	1.22	1.58	0.59	0.68	0.6	1.48	2.57	2.58	3.28	4.12	4.87	37.1	39.31	31.13	55.23	49.04	47.91
5	841B-P3	1.46	1.57	1.88	0.51	0.49	0.78	0.66	1.35	2.05	2.27	2.91	5.28	35.2	39.1	33.67	52.41	68.12	63.04
6	843B	1.44	1.44	1.58	0.78	0.63	0.61	1.74	4.08	1.37	3.34	9.57	3.58	34.73	24.42	41.77	48.79	35.66	64.3
7	863B-P2	1.58	1.62	1.69	0.68	0.57	0.63	0.92	1.73	1.12	2.13	4.4	1.79	30.48	39.54	36.62	51.43	65.32	62.95
8	86M64	1.94	1.31	1.53	0.54	0.54	0.6	1.52	1.75	1.61	4.6	4.35	6.38	42.02	49.15	48.63	65.43	62.93	74.82
9	86M86	1.32	1.37	1.48	0.56	0.51	0.64	2.07	1.92	1.82	4.6	5.81	5.55	45.05	47.65	47.49	59.88	63.92	69.7
10	9444	1.28	1.19	1.46	0.66	0.53	0.51	1.6	1.84	1.8	4.16	4.23	6.08	46.31	52.9	49.66	57.17	62.98	71.61
11	AIMP92901	1.64	1.72	1.69	0.73	0.71	0.49	0.99	0.83	0.64	1.64	3.41	2.1	32.37	38.12	44.36	53.06	68.12	70.77
12	AIMP92901-S1-15-1-2-B-P03	1.35	1.51	1.74	0.45	0.58	0.72	0.37	0.51	0.97	1.97	1.62	2.8	41.87	43.33	40.11	74.22	63.64	66.86
13	AIMP92901-S1-183-2-2-B-P08	1.69	1.62	1.87	0.83	0.78	0.83	1.75	0.99	1.65	3.75	2.15	3.03	35.39	33.44	25.43	58.98	56.59	43.17
14	GB8735	1.44	1.71	1.61	0.63	0.51	0.53	0.73	1.15	1.12	2.28	3.04	3.47	50.26	44.3	44.67	67.9	63.23	70.23
15	GHBDMRDOQ-38	1.46	1.5	1.6	0.55	0.45	0.49	1.7	1.09	1.78	3.62	3.49	5.77	32.1	38.65	45.04	47.29	58.66	75.36
16	GHBDMRDOQ-50	1.43	1.52	1.55	0.69	0.63	0.58	0.94	1.43	1.2	3.07	2.99	3.85	44.27	31.5	46.72	63.18	48.11	70.46
17	GICKV93191	1.61	1.86	1.77	0.72	0.63	0.56	1.34	1.26	0.82	3.18	3.4	2.46	35.3	38.01	41.92	54.99	64.15	70.85
18	H77/833-2	1.71	1.8	1.85	0.55	0.58	0.5	0.77	1.32	0.93	2.07	2.95	2.87	38.39	37.23	37.03	60.06	64.35	64.13
19	H77/833-2-P5	1.72	1.82	1.97	0.61	0.52	0.63	2.06	1.8	1.63	4.58	4.18	2.65	26.94	37.27	33.77	40.98	59.22	62.41
20	HHB-146improved	1.33	1.49	1.42	0.52	0.47	0.48	2.08	1.69	1.97	4.79	3.81	4.25	42.5	39.75	46.98	56.86	61.49	63.88
21	HHB-67DMRDQI-2	1.55	1.81	1.81	0.52	0.44	0.63	0.93	1.1	1.82	3.68	3.83	4.92	40.97	34.64	32.91	64.16	65.8	59.05
22	HHB-67DMRDQI-4	1.64	1.91	1.78	0.56	0.42	0.62	1.22	1.18	1.69	3.95	4.06	3.21	40.61	36.99	34.65	63.26	71.3	61.63
23	HHB-67DMRDQI-5	1.72	1.68	1.71	0.55	0.52	0.46	1.13	1.38	1.22	3.22	3.48	3.48	41.88	40.89	45.98	69.27	66.33	72.56
24	HHB-67DMRDQI-7	1.53	1.8	2.19	0.59	0.59	0.55	1.15	2.03	1.63	3.16	5.79	4.75	35.54	36.58	30.99	57.82	66.89	68.13
25	HHB-67improved	1.37	1.47	1.81	0.57	0.51	0.55	1.03	1.53	0.96	3.34	3.36	4.11	50.5	45.8	40.31	68.32	64.53	70.26
26	ICMB01222-P1	1.45	1.43	1.58	0.58	0.65	0.56	1.7	2.04	1.91	4.13	4.39	5.1	43.94	34.56	44.23	63.22	50.09	66.59
27	ICMB01222-P5	1.42	1.47	1.56	0.71	0.7	0.72	1.39	1.58	1.58	3.2	4.65	3.94	35.8	46.96	47.05	51.62	66.71	66.99
28	ICMB89111-P2	1.37	1.4	1.59	0.71	0.69	0.72	2.1	1.42	1.99	4.05	2.79	5.16	33.82	42.44	31.68	41.26	58.07	48.36
29	ICMB89111-P5	1.41	1.66	1.46	0.67	0.66	0.68	1.9	2.13	2.41	3.23	5.52	3.7	36.32	31.42	40.11	50.99	52.67	58.96
30	ICMB89111-P6	1.42	1.37	1.44	0.73	0.7	0.7	1.27	1.51	1.69	2.95	2.58	3.26	41.31	33.73	40.48	58.58	46.6	56.18
31	ICMB90111-P2	1.54	1.65	1.67	0.68	0.56	0.52	1.54	0.92	1.16	3.97	3.29	3.97	37.64	44.81	43.2	57.47	72.61	70.92
32	ICMB90111-P5	1.82	1.73	2.04	1.08	0.56	0.58	1.79	1.1	2.35	2.45	2.56	4.16	22.95	37.76	22.44	38.38	62.49	47.19
33	ICMB90111-P6	1.51	1.48	1.61	0.58	0.49	0.5	1.36	1.66	2.46	3.05	3.08	4.22	34.64	41.49	42.76	51.99	56.83	59.97
34	ICMB95333-P1	1.75	1.77	2	0.85	0.71	0.71	2	1.04	1.19	2.65	2.06	3.13	13.98	28.37	35.11	23.63	48.33	66.43
35	ICMB95333-P5	1.93	1.46	2	0.73	0.71	0.54	0.34	1.27	1.81	1.19	3.48	2.51	40.44	46.36	35.14	74.52	64.66	50.44
36	ICMB95444	1.9	1.58	1.84	0.77	0.71	0.71	1.42	1.07	1.09	2.95	2.49	3.98	31.62	35.4	40.47	58.8	55.19	74.12
37	ICMB96222	1.77	1.69	1.86	0.86	0.63	0.64	2.24	1.44	2.81	3.93	3.39	4.86	25.48	33.52	31.33	44.24	55.77	53.58
38	ICMH356	1.36	1.49	1.71	0.58	0.52	0.52	1.13	1.06	1.41	2.56	3.82	5.37	46.88	48.67	42.02	60.58	67.92	64.09
39	ICML22	1.89	2.14	2.2	0.49	0.58	0.63	0.6	0.77	0.6	3.16	3.02	1.82	14.41	34.98	33.21	24.77	72.52	67.32
40	ICMP451-P6	2.07	2.13	2.19	0.61	0.54	0.51	1.31	1.92	1.45	2.47	3.68	3.33	24.58	26.29	28.88	50.38	55.01	60.65
41	ICMP451-P8	2.23	2.27	2.2	0.57	0.55	0.58	1.77	1.98	1.07	3.42	4.01	2.8	22.15	26.9	27.36	49.04	60.19	59.97
42	ICMP85410-P7	1.3	1.4	1.62	0.67	0.74	0.73	1.21	1.49	1.28	2.23	3.42	3.34	47.8	45.73	38.53	56.91	61.22	61.19
43	ICMS7703	1.57	1.68	1.97	0.65	0.53	0.57	0.95	1.41	1.46	2.52	2.47	4.28	40.48	25.17	34.12	63.52	46.09	66.8
44	ICMS7704	1.27	1.81	2.09	0.67	0.6	0.71	0.89	1.01	3.75	2.03	3.06	5.87	36.91	37.84	30.48	46.51	69.15	60.09
45	ICMS8511-S1-17-2-1-1-B-P03	1.42	1.34	1.58	0.58	0.54	0.5	1.53	1.85	2.83	3.09	2.84	4.87	40.25	23.99	40.04	52.26	36.68	61.49
46	ICMV-IS89305	1.33	1.29	1.44	0.52	0.54	0.54	1.48	2	1.87	3.31	4.15	4.92	43.53	44.05	43.03	54.7	56.82	62.11
47	ICMV-IS92222	1.39	1.54	1.87	0.68	0.59	0.55	2.07	2.4	1.39	4.08	3.74	3.42	42.76	29.72	36.85	59.23	44.67	66.37
48	ICMV-IS94206	1.31	1.53	1.71	0.52	0.54	0.63	1.07	2	2.85	2	3.76	5.79	35.31	37.62	36.2	45.83	57.43	61.54
49	ICMV155	1.41	1.75	1.73	0.45	0.54	0.52	1.24	2.71	2.2	3.05	6.35	2.91	43.48	39.26	32.92	59.66	64.08	52.62
50	ICMV221	1.54	1.67	2	0.63	0.7	0.62	3.27	2.45	1.31	4.73	5.94	4.3	24.42	34.1	33.46	37.1	56.78	66.02
51	ICMV221=ICMV88904	1.38	1.74	1.74	0.6	0.56	0.56	2.21	2.28	2.22	4.01	6.39	5	28.85	35.75	36.39	41.69	63.17	62.31
52	ICMV221Bristled	1.43	1.54	1.65	0.59	0.55	0.5	1.15	1.14	1.39	3.05	3.53	5.64	43.36	45.33	44.64	61.96	68.07	74.77
53	ICTP8203	1.62	1.62	1.84	0.62	0.55	0.52	0.94	0.88	0.94	2.37	2.3	2.79	40	39.38	35.99	61.54	63.68	65.4
54	IP10085	1.3	1.31	1.68	0.73	0.67	0.64	3.96	1.62	1.71	5.2	3.22	4.73	29.47	38.22	43.63	36.9	49.6	72.14
55	IP10140	1.26	1.3	1.82	0.56	0.59	0.45	1.71	2.08	2.15	3.26	4.18	3.14	48.24	39.87	31.39	60.55	51.49	55.53
56	IP10271	1.79	2.03	2.2	0.51	0.48	0.53	1.6	1.95	1.66	3.1	3.53	3.09	29.16	20.54	23.4	52.25	44.19	50.65
57	IP10339	1.54	1.63	2.16	0.76	0.64	0.47	3.34	2.1	1.02	4.25	2.13	1.43	16.1	32.88	15.02	23.41	52.41	29.37
58	IP10343	1.48	1.68	1.95	0.52	0.51	0.54	1.12	1.14	1.16	2.37	2.46	3.83	35.92	37.53	37.63	52.44	63.33	72.95
59	IP10379	1.71	1.56	1.82	0.56	0.51	0.42	1.98	1.39	1.32	4.96	3.05	4.69	29.23	36.55	39.27	53.5	59.94	69.48
60	IP10394	1.36	1.31	1.5	0.59	0.54	0.43	4.32	3.13	1.65	3.61	4.42	2.76	30.69	39.4	34.94	42.46	52.59	54.78
61	IP10446	1.64	1.65	1.64	0.52	0.63	0.5	1.54	2.29	2.19	2.58	3.87	4.03	34.56	26.15	38.94	55.94	41.57	60.51
62	IP10456	1.52	1.47	1.49	0.45	0.49	0.43	2.57	1.28	1.04	2.9	3.08	3.02	29.12	56.86	53.15	36.72	75.45	75.13
63	IP10471	1.53	1.83	2.13	0.68	0.62	0.73	1.22	1.54	1.74	2.81	3.16	4.05	26.01	27.37	30.59	40.03	49.82	64.16
64	IP10486	1.74	2.02	1.99	0.66	0.58	0.55	1.87	1.94	1.67	3.01	3.82	3.96	21.7	28.74	34.4	38.55	56.38	65.06
65	IP10488	1.98	2.03	2.26	0.75	0.64	0.62	1.47	1.37	1.76	2.1	1.87	1.57	10.76	10.63	16.39	21.1	21.07	30.06
66	IP10539	1.38	1.31	1.27	0.8	0.46	0.48	1.6	1.18	0.78	2.82	2.5	3.18	29.46	40.43	54.39	40.83	52.29	67.84
67	IP10543	1.62	1.68	1.61	0.6	0.54	0.56	3.07	6.27	3.08	2.91	4.14	5.29	22.29	35.01	32.3	33.48	52.17	47.03
68	IP10579	2.19	2.17	2.24	0.58	0.45	0.5	4.01	3.13	5.88	4.39	4.57	4.52	24.82	30.09	25.12	41.76	43.64	42.42
69	IP10632	1.59	1.45	1.92	0.65	0.55	0.53	2.46	1.54	1.78	3.55	3.34	3.58	28.23	36.38	30.89	39.73	51.76	59.91
70	IP10701	1.83	1.61	1.88	0.67	0.55	0.43	1.69	1.33	1.93	3.99	2.61	3.87	27.57	30.52	31.24	50.73	48.12	53.72
71	IP10705	1.54	1.75	1.78	0.69	0.53	0.59	1.53	1.55	1.16	2.75	2.76	3.84	35.97	31.23	36.52	56.46	52.97	64.52
72	IP10759	1.82	1.78	1.95	0.57	0.57	0.38	2.53	2.53	2.19	3.81	3.45	3.21	12.71	17.33	26.16	21.55	31.06	47.07
73	IP10761	1.41	1.61	1.78	0.57	0.51	0.45	1.05	1.97	2.22	2.42	3.05	5.23	42.79	25.19	36.39	58.99	39.83	63.51
74	IP10811	1.36	1.38	1.57	0.52	0.6	0.55	2.67	1.96	2.05	3.92	3.73	3.96	32.58	37.99	48.94	44.08	50.73	76.12
75	IP10820	1.4	1.29	1.54	0.51	0.53	0.41	1.7	1.86	1.4	4.07	3.27	3.67	39.22	33.88	46.81	54.33	42.84	71.24
76	IP10945	1.61	1.57	1.72	0.58	0.49	0.56	1.24	1.75	1.69	3.05	4	5.25	34.42	35	40.35	55.13	50.64	62.71
77	IP10953	1.4	1.62	1.64	0.67	0.62	0.67	1.85	1.9	2.67	3.4	4.02	4.76	28.74	34.84	29.86	41.27	55.86	49.44
78	IP10964	1.82	1.82	1.93	0.62	0.57	0.64	1.51	1.04	2.17	2.66	2.51	4.63	25.19	28.37	29.94	44.93	51.85	55.78
79	IP11211	1.56	1.82	1.87	0.59	0.5	0.54	1.4	1.57	1.84	2.92	3.63	3.92	32.33	33.38	30.43	50.07	60.84	56.9
80	IP11218	1.86	1.9	1.88	0.66	0.66	0.59	0.87	1.02	1.22	2.8	3.35	3.03	34.99	29.03	33.68	65.17	56.47	61.22
81	IP11229	1.51	1.65	2.08	0.65	0.53	0.71	1.52	0.8	1.36	2.28	1.08	2.46	31.04	31.49	27.02	46.13	44.14	52.53
82	IP11275	1.93	1.78	2	0.57	0.54	0.46	2.28	1.6	2.52	3.73	2.59	4.19	19.08	26.1	23.86	37.35	45.52	47.63
83	IP11310	1.37	1.44	1.62	0.58	0.61	0.57	0.83	1.25	0.8	2.44	3.63	3.21	48.82	35.34	46.57	65.77	51.86	71.95
84	IP11311	1.71	1.73	1.74	0.55	0.62	0.51	1.27	2.53	2.05	1.64	4.97	4.31	28.55	32.54	30.77	45.12	54.67	53.31
85	IP11346	1.59	1.76	1.64	0.46	0.56	0.55	1.55	3	2.82	1.87	3.81	2.33	32.35	18.6	26.08	48.73	27.72	41.37
86	IP11353	1.57	1.46	1.64	0.63	0.65	0.58	1.43	2.82	2.27	2.73	4.36	4.37	29.59	29.59	28.72	46.29	40.89	50.66
87	IP11358	1.52	1.75	2.13	0.52	0.53	0.46	1.54	1.84	2.59	2.21	3.86	4.05	25.57	36.99	21.67	38.62	61.03	44.07
88	IP11378	.	.	.	0.8	0.93	0.77	2.48	4.33	3.6	.	.	.	.	.	.	.	.	.
89	IP11503	1.74	1.71	1.77	0.71	0.56	0.47	1.09	1.9	3.33	2.42	2.72	5.32	33.18	29.7	29.35	58.7	52.01	52.57
90	IP11577	1.7	1.56	1.53	0.53	0.59	0.42	1.35	2.66	1.99	4.53	4.55	4.87	35	37.25	44.34	64.75	57.46	65.13
91	IP11584	1.43	1.48	1.64	0.68	0.5	0.58	3.74	2.41	6.59	3.26	2.79	8.97	20.43	19.36	22.42	26.18	26.82	37.5
92	IP11593	1.74	1.65	2.06	0.49	0.56	0.52	1.23	2.99	3	1.53	4.14	6.2	25.5	27.97	31.58	36.71	37.6	65.04
93	IP11670	1.56	1.36	1.65	0.66	0.5	0.52	1.72	2.56	1.3	2.49	4.39	2.91	23.64	34.99	32.24	35.91	47.93	53.82
94	IP11677	1.58	1.77	2.08	0.55	0.62	0.53	0.73	1.61	2.01	1.78	3.41	3.42	45.54	29.17	26.81	61.62	44.48	52.15
95	IP11763	1.37	1.49	1.51	0.55	0.46	0.6	1.9	2.49	2.4	3.64	4.84	3.6	25.8	29.98	23.59	36.34	45.13	34.97
96	IP11765	1.93	1.78	2.05	0.73	0.5	0.59	1.75	2.04	2.45	2.89	2.99	2.87	17.14	22.88	19.64	32.61	36.12	40
97	IP11929	1.75	1.95	2.04	0.57	0.58	0.39	2.46	2.83	2.55	4.31	4.87	4.75	22.99	18.95	31.19	39.42	34.83	58.2
98	IP11961	.	.	.	0.56	0.62	0.64	1.56	3.78	3.39	.	.	.	.	.	.	.	.	.
99	IP11984	1.34	1.42	1.55	0.6	0.55	0.41	1.23	0.56	1.87	1.8	2.74	3.97	28.69	48.75	41.47	35.96	74.07	64.89
100	IP12020	1.76	1.76	1.94	0.65	0.71	0.47	4.54	4.52	1.59	4.71	5.7	5.58	11.56	20	13.96	15.45	27.2	23.51
101	IP12058	1.46	1.7	1.65	0.66	0.65	0.76	1.02	1.35	1.91	3.47	3.18	3.62	22.03	31.6	32.56	31.83	58.48	52.07
102	IP12116	1.36	1.48	1.96	0.56	0.45	0.72	2.75	2.21	4.48	4.61	4.31	6.36	18.94	33.79	27.27	34.48	46.15	42.41
103	IP12128	1.73	1.8	2.17	0.58	0.72	0.72	2.77	4.85	6.33	7.2	7.01	8.44	13.08	15.78	14.02	21.74	28.87	29.37
104	IP12138	.	.	.	0.57	0.52	0.41	0.88	1.93	3.19	.	.	.	.	.	.	.	.	.
105	IP12298	1.53	1.85	2.07	0.61	0.51	0.62	0.97	1.62	1.97	2.13	3.29	3.72	35.04	22.74	27.98	53.58	42.41	57.37
106	IP12322	1.57	1.66	1.72	0.49	0.46	0.43	1.21	2.08	1.76	2.84	3.86	4.98	39.16	34.63	36.91	61.98	55.07	66.79
107	IP12364	1.33	1.39	1.8	0.51	0.45	0.5	1.15	1.41	3.27	2.12	2.05	5.02	29.86	25.14	26.82	37.02	39.19	47.43
108	IP12370	1.5	1.52	1.72	0.58	0.5	0.48	1.92	2.33	2.27	2.94	4.54	6.18	30.68	35.65	35.69	44.59	54.85	61.76
109	IP12395	1.59	1.7	1.97	0.6	0.53	0.61	0.97	1.12	2.84	2.66	2.74	4.32	37.98	35.95	27.43	60.26	61.44	50.57
110	IP12768	1.5	1.57	1.58	0.66	0.54	0.55	1.38	1.7	0.77	2.73	4.64	2.07	36.16	38.51	42.44	54.81	58.25	64.72
111	IP12839	1.56	2.04	1.99	0.58	0.61	0.79	2.42	1.16	1.99	3.54	2.71	3.06	44.36	31.67	16.28	51.91	63.81	31.68
112	IP12840	1.73	1.55	1.71	0.66	0.46	0.46	0.81	1	1.19	2.08	2.99	3.77	35.57	41.12	42.63	60.26	61.4	71.72
113	IP12845	1.43	1.8	1.81	0.59	0.56	0.59	1.57	1.2	2.45	3.41	2.58	4.05	33.16	28.19	30.54	47.51	49.66	46.68
114	IP12925	1.47	1.57	1.55	0.67	0.63	0.61	1.29	1.51	1.11	1.85	3.31	3.28	32.3	35.91	47.49	46.6	52.4	70.58
115	IP12967	1.41	1.74	1.78	0.58	0.47	0.47	2.04	2.08	1.3	2.27	4.11	2.58	31.66	34.16	35.14	43.51	56.64	55.6
116	IP13016	1.38	1.36	1.34	0.58	0.6	0.63	1.14	1.76	2.33	2.94	4.54	4.11	47.27	46.53	39.2	64.28	62.72	47.11
117	IP13149	1.71	1.64	1.82	0.75	0.65	0.65	2.09	1.02	1.57	2.85	1.62	3.86	20.1	38.6	34.62	33	61.16	62.03
118	IP13154	1.55	1.39	1.51	0.64	0.59	0.53	1.24	1.8	0.95	3.11	3.53	2.43	37.32	30.06	45.77	57.16	42.99	75.11
119	IP13180	1.54	1.76	1.85	0.58	0.54	0.48	0.9	1.29	1.79	2.04	3.68	4.99	39.73	35.59	36.1	59.18	61.26	62.59
120	IP13290	1.53	1.6	1.53	0.53	0.53	0.58	1.49	0.66	2.08	3.66	2.54	4.23	35.76	41.23	40.17	47.99	65.32	57.13
121	IP13324	1.68	1.76	1.94	0.64	0.52	0.59	1.21	1.65	1.81	2.82	3.39	3.61	32.88	30.54	25.34	54.32	51.48	47.61
122	IP13344	1.62	1.61	2.33	0.54	0.59	0.52	1.17	1.46	1.09	3	3.46	2.6	38.51	45.03	27.74	61.72	61.99	63
123	IP13363	1.68	1.77	1.84	0.66	0.51	0.63	0.94	1.24	0.38	1.12	3.75	0.58	14.86	39.75	23.43	21.04	70	39.09
124	IP13370	1.61	2.31	2.34	0.54	0.53	0.54	1.1	0.89	2.17	2.04	1.9	3.81	33.82	25.29	20.29	53.8	68.3	46.96
125	IP13384	1.81	1.97	1.76	0.72	0.65	0.67	0.84	0.96	1.3	1.9	2.63	2.45	30.26	34.05	30.6	54.23	65.53	54.3
126	IP13459	1.58	1.67	1.85	0.58	0.51	0.56	1.93	2.08	3.17	2.59	2.88	4.12	19.39	17.96	20.9	30.5	30.45	36.9
127	IP13520	1.73	1.92	2.14	0.64	0.51	0.5	1.43	0.82	0.66	2.74	2.52	1.72	32.26	30.87	26.03	58.31	58.66	53.35
128	IP13608	1.7	1.86	2.5	0.69	0.47	0.44	4	3.56	2.49	4.33	4.24	3.59	5.79	21.75	15.31	10.11	43.9	37.34
129	IP13817	1.5	1.54	1.42	0.52	0.46	0.42	1.63	1.84	2.12	3.87	5.24	3.92	37.64	33.6	37.59	55.51	50.97	54.31
130	IP13840	1.3	1.39	1.68	0.49	0.42	0.49	2.78	1.81	4.56	2.86	3.28	6.93	25.35	34.02	17.35	32.21	47.31	26.83
131	IP13927	1.67	1.68	1.78	0.71	0.5	0.56	2.34	2.93	3.24	2.59	3.85	6.4	21.38	31.79	28.57	34.21	51.13	48.82
132	IP13964	1.66	1.28	1.82	0.66	0.53	0.71	1.57	1.35	1.85	2.73	2.37	3.51	24.45	47.5	27.36	38.61	59.35	50.7
133	IP13971	1.59	1.7	2.08	0.45	0.45	0.42	1.05	1.54	1.69	2.4	2.87	3.19	33.5	35	25.78	52.4	55.12	53.24
134	IP14148	1.59	1.81	1.89	0.58	0.76	0.61	1.47	2.82	2.71	2.83	4.22	5.2	26.56	22.51	23.57	42.64	38.76	44.51
135	IP14210	1.58	1.55	1.88	0.66	0.6	0.55	1.15	1.23	1.51	2.56	3.12	5	39.06	40.46	38.71	62.06	65	72.17
136	IP14311	1.95	1.9	2.06	0.66	0.61	0.58	3.21	1.37	2.84	3.55	3.31	4.17	7.55	24.34	13.28	13.99	47.46	27.86
137	IP14398	1.75	1.69	1.91	0.72	0.64	0.52	6.22	4.58	4.59	5.99	5.73	5.87	9.87	16.19	21.59	14.3	26.6	43.75
138	IP14418	1.7	1.56	1.83	0.51	0.56	0.51	3.36	2.37	2.39	4.6	3.65	4.76	16.2	25.76	23.98	28.02	39.76	42.9
139	IP14439	1.37	1.76	1.71	0.52	0.44	0.5	1.96	2.6	2.48	3.12	4.54	4.57	36.15	29.57	33.33	49.63	51.91	58.18
140	IP14497	1.33	1.83	1.54	0.49	0.41	0.48	1.61	1.04	1.85	3.07	2.13	3.02	33.92	29.68	43.06	44.52	51.65	40.54
141	IP14624	1.91	1.96	2.22	0.54	0.42	0.38	3.05	2.41	1.65	2.6	2.2	2.59	13.39	16.48	18.73	26.31	33.38	42.64
142	IP14849	1.8	1.66	1.94	0.59	0.58	0.66	1.5	1.97	3.83	2.33	2.6	2.11	25.45	21.67	18.95	39.66	36.08	35.51
143	IP15070	1.96	1.85	2.17	0.54	0.46	0.39	2.91	2.18	1.96	2.68	4.68	4.2	17.16	27.54	24.1	35.52	51.28	51.28
144	IP15250	2.03	2.12	1.94	0.67	0.64	0.61	0.96	1.63	1.79	2.22	2.95	2.98	24.48	21.64	25.5	50.06	46.34	49.88
145	IP15320	1.5	1.48	1.68	0.53	0.45	0.51	1.51	1.19	1.36	2.91	3.13	2.7	32.58	43.96	36.88	47.65	61.49	60.69
146	IP15344	2.42	2.39	2.18	0.78	0.94	0.59	2.12	3.62	2.38	2.4	5.09	4.2	5.57	15.82	23.01	13.44	41.54	49.36
147	IP15512	1.35	1.74	1.92	0.64	0.5	0.58	1.66	2.44	3.92	2.99	4.24	6.68	42.13	25.08	27.22	51.95	44.64	50.13
148	IP15533	1.65	1.53	1.61	0.77	0.57	0.84	2.46	1.86	5.39	3.9	3.32	7.37	18.6	36.87	27.4	28.19	56.4	42.55
149	IP15536	.	.	.	0.66	0.84	1.03	1.55	4.52	3.94	.	.	.	.	.	.	.	.	.
150	IP15551	1.32	1.46	1.54	0.62	0.45	0.67	1.55	1.17	2.07	2.57	3.95	4.42	29.43	46.15	42.63	39.4	66.25	62.85
151	IP15553	2.15	2.04	1.94	0.6	0.69	0.66	1.86	2.47	4.93	6.08	3.34	8.08	15.61	20.27	25.77	24.76	34.28	43.5
152	IP15857	1.58	1.49	1.67	0.62	0.55	0.55	4.68	4.5	3.29	6.98	6.71	6.71	23.01	21.64	22.8	35.39	29.09	37.94
153	IP15872	1.9	1.7	1.87	0.52	0.41	0.45	1.2	0.94	1.83	2.07	1.87	2.59	20.03	39.13	32.67	39.1	61.24	53.43
154	IP15917	1.43	1.55	1.74	0.62	0.49	0.51	0.93	0.72	0.98	3.07	1.75	2.29	45.85	35.36	40.83	66.03	54.06	68.05
155	IP15946	1.71	1.64	1.91	0.53	0.45	0.55	1.98	1.84	1.97	4.08	3.72	4.18	28.21	39.7	26.97	48.65	60.01	51.94
156	IP15947	1.71	1.78	1.95	0.54	0.61	0.56	0.79	0.98	0.7	1.64	1.67	1.05	31.16	32.6	30.5	52.34	55.63	58.92
157	IP16082	1.45	1.57	1.7	0.46	0.58	0.5	1.24	2.56	2.51	2.67	3.63	4.47	36.95	30.4	21.09	53.31	43.87	35.58
158	IP16096	1.41	1.78	1.53	0.53	0.64	0.82	1.76	2.76	3.44	3.38	7.12	5.61	36.66	30.88	33.64	50.87	54.72	45.41
159	IP16120	1.74	2.1	1.99	0.68	0.79	0.76	2.08	3.19	2.68	3.57	4.92	3.46	16.1	14.08	27.34	27.49	28.69	49.39
160	IP16289	1.73	1.91	1.76	0.54	0.55	0.46	1.07	2.35	1.74	1.82	4.46	2.74	25.1	23.63	28.2	43.53	45.67	45.66
161	IP16402	1.7	1.83	2.22	0.63	0.67	0.64	1.34	1.71	1.01	2.84	3.24	2.26	36.06	29.5	27.92	58.49	53.72	58.96
162	IP16403	1.42	1.56	1.53	0.63	0.53	0.53	1.49	1.7	1.25	3.11	3.53	2.56	47.22	30.75	35.59	67.49	46.98	53.86
163	IP16638	1.64	1.7	1.71	0.57	0.54	0.48	1.32	1.85	2.6	2.56	2.94	4.58	33.72	22.75	23.89	53.91	38.89	39.42
164	IP17028	1.42	1.53	1.76	0.56	0.55	0.55	2.02	1.51	1.08	4.76	3.69	2.94	31.21	41.07	31.28	44.44	60.93	56.06
165	IP17099	1.53	1.75	1.57	0.69	0.58	0.53	2.21	2.18	2.34	3.33	3.38	3.87	13.84	21.15	19.57	22.21	40.54	37.78
166	IP17125	1.48	1.62	1.74	0.68	0.48	0.51	3.26	2.59	2.1	4.85	4.53	4.37	22.22	30.57	24.91	28.54	48.35	41.97
167	IP17150	1.48	1.48	1.73	0.66	0.48	0.46	3.08	2.42	2.88	5.53	3.66	4.35	18.44	24.12	27.81	26.49	35.83	44.19
168	IP17493	1.72	1.59	1.9	0.5	0.51	0.46	2.01	1.74	1.53	3.45	3.35	3.16	24.49	28.04	23.7	42.29	42.44	41.27
169	IP17554	1.62	2.07	1.89	0.65	0.5	0.58	1.38	1.66	0.75	2.17	2.95	1.74	23.33	24.92	31.85	34.94	49.63	59.83
170	IP17611	1.47	1.62	1.99	0.69	0.59	0.61	1.25	1.87	1.82	2.95	3.99	3.25	28.9	35.17	28.66	43.37	54.6	54.25
171	IP17632	1.42	1.42	1.43	0.55	0.54	0.55	1.55	2.34	2.25	3	5.04	3.65	37.03	38.21	40.52	52.35	52.02	50.48
172	IP17690	1.59	1.27	1.43	0.55	0.55	0.48	0.77	1.39	0.73	2.01	2.96	2.42	40.17	52.88	50.16	61.82	62.81	69.43
173	IP17720	1.55	1.6	1.61	0.56	0.51	0.54	1.24	1.62	2.1	4.54	4.1	4.98	46.12	46.26	40.45	70.05	69.65	64.75
174	IP18062	1.48	1.67	1.6	0.7	0.57	0.59	2.36	1.09	1.59	3.89	3.95	3.36	36.5	41.81	37.77	53.1	68.16	60.52
175	IP18090	1.58	1.71	1.8	0.59	0.47	0.51	1.87	1.49	1.17	2.55	3.1	2.59	21.78	28.51	36.99	31.22	47.3	60.77
176	IP18132	1.31	1.65	1.72	0.62	0.64	0.56	2.11	2.1	2.1	3.64	3.82	3.69	33.58	32.25	32.93	42.97	52.98	57.6
177	IP18147	1.63	1.52	1.85	0.51	0.51	0.56	1.26	1.32	1.81	2.97	2.92	4.31	32.52	39.28	34.85	56.24	59.9	64.79
178	IP18157	1.79	1.85	2.31	0.58	0.58	0.46	1.67	1.28	1.31	3.75	3.54	2.95	35.43	34.61	27.26	58.53	61.27	60.76
179	IP18168	1.44	1.53	1.54	0.54	0.54	0.46	1.79	3.76	3.35	2.78	5.34	3.87	31.91	33.42	24.33	46.03	50.09	37.39
180	IP18246	1.44	1.41	1.55	0.57	0.48	0.47	3.2	2.25	2.16	4.94	3.92	5.1	24.01	32.74	31.34	34.51	46.13	47.4
181	IP18292	1.5	1.52	1.71	0.66	0.62	0.6	1.72	1.87	0.94	4.39	4.63	2.33	24.93	30.13	33.97	36.64	46.48	58.23
182	IP18293	1.87	1.64	1.99	0.68	0.63	0.53	1.62	1.4	2.28	2.15	2.83	3.26	25.4	27.31	19.76	46.69	43.82	38.69
183	IP18293-P152	1.79	1.97	2.19	0.82	0.68	0.92	1.11	1.45	1.65	2.66	4.03	4.25	36.52	33.75	24.73	58.16	65.89	55.76
184	IP18389	1.83	1.64	1.87	0.68	0.62	0.67	1.63	2.55	2.6	2.73	4.06	3.99	23.15	23.91	27.32	41.01	38.95	50.58
185	IP18412	1.36	1.69	1.72	0.6	0.57	0.54	1.37	2	1.74	3.18	3.66	3.28	34.29	31.64	34.48	47.59	49.22	54.74
186	IP18434	1.54	1.63	1.8	0.71	0.5	0.65	1.44	1.87	1.98	4.75	4.45	4.43	21.47	41.61	34.23	29.3	67.99	60.15
187	IP18500	2.24	1.91	2.11	0.63	0.55	0.65	4.87	2.48	2.06	5.26	3.77	3.92	4.59	21.56	17.83	9.94	37.88	33.95
188	IP18621	1.43	1.63	1.72	0.64	0.67	0.42	1.38	1.61	1.41	3.84	4.19	4.19	41.33	38.93	40.65	57.82	64.35	70.18
189	IP19334	1.36	1.92	1.84	0.56	0.54	0.47	1.29	2.24	1.15	1.7	2.62	2.05	21.14	26.29	33.48	29.06	29.86	53.36
190	IP19361	1.68	2.13	2.03	0.55	0.49	0.46	1.8	2.79	0.54	2.82	3.81	3.1	26.67	25.59	24.2	45.33	54.28	51.83
191	IP19386	1.4	1.64	1.65	0.59	0.59	0.52	1.51	1.08	1.66	3.37	2	3.79	33.1	27.57	35.21	48.03	44.59	57.47
192	IP19388	1.51	1.7	1.63	0.59	0.52	0.48	0.95	0.97	0.8	2.21	1.95	2.44	38.47	38.96	42.01	56.11	65.5	66.97
193	IP19405	1.67	1.86	1.85	0.48	0.47	0.54	1.02	2.03	3.77	2.07	3.21	5.39	33.64	23.36	20.07	56.55	41.59	35
194	IP19448	1.68	1.84	2.1	0.79	0.56	0.58	1.36	1.62	2.15	2.89	3.66	3.86	28	29.67	21.68	47.47	54.48	45.61
195	IP19584	1.72	1.55	2.05	0.57	0.55	0.61	2.17	2.7	1.94	2.74	4.82	3.47	19.01	34.07	33.57	33.67	52.23	59.37
196	IP19612	1.39	1.63	1.9	0.67	0.67	0.58	1	1.57	1.34	2.42	3.25	4.11	35.41	30.86	29.56	49.39	51.78	56.75
197	IP19613	1.44	1.47	1.55	0.65	0.53	0.51	1.92	0.92	1.05	4.15	2.64	1.97	25.35	43.84	30.45	36.76	63.99	52.39
198	IP19626	1.34	1.56	1.95	0.56	0.59	0.46	1.51	2.16	1.67	3.09	4.23	2.93	37.6	33.69	28.17	49.32	51.62	54.14
199	IP20349	1.65	1.73	1.86	0.61	0.51	0.55	2.23	1.98	2.15	3.92	2.96	3.7	30.42	32.69	35.65	47.82	52.44	54.87
200	IP2058	1.44	1.61	1.6	0.67	0.5	0.53	1.38	1.14	2.03	3.31	2.74	4.63	34.78	34.45	45.03	50.14	54.88	56.62
201	IP20679	.	.	.	0.67	0.65	0.62	2.75	3.42	1.57	.	.	.	.	.	.	.	.	.
202	IP21020	1.3	1.38	1.6	0.67	0.5	0.51	1.65	1.39	1.87	2.51	4.2	3.87	29.04	44.15	38.06	36.81	60.42	57.19
203	IP21155	1.37	1.28	1.73	0.63	0.53	0.47	0.51	2.28	1.75	1.09	4.26	3.18	40.59	37.16	33.98	53.28	46.83	58.12
204	IP21169	1.72	1.78	2.23	0.59	0.52	0.56	1.71	1.95	3.3	3.34	3.5	6.3	27.13	30.26	25.81	44.02	52.23	55.24
205	IP21206	1.42	1.51	1.53	0.5	0.63	0.59	1.36	1.24	1.49	3.28	2.8	4.25	41.07	35.23	40.84	58.49	51.94	62.11
206	IP21517	1.33	1.26	1.42	0.56	0.47	0.49	1.77	2.1	2.22	2.88	3.72	5.5	27.93	33.5	40.65	37.19	42.22	57.66
207	IP22419	2.01	1.95	1.94	0.49	0.51	0.43	1.84	2.02	1.88	3.05	4.22	3.93	20.77	27.18	26.85	38.62	53.04	52.24
208	IP22420	1.81	1.6	1.8	0.51	0.54	0.46	1.64	2.21	2.44	1.99	3.74	5.18	12.91	28.01	23.95	22.07	43.22	41.93
209	IP22423	1.41	1.64	1.87	0.63	0.56	0.59	1.39	1.99	1.65	2.58	3.38	3.88	32.39	35.97	35.27	44.5	62.11	66.38
210	IP22424	1.59	1.61	1.98	0.54	0.6	0.52	1.4	1.72	2.18	3.69	3.15	3.65	34.8	34.07	26.01	55.82	52.48	51.7
211	IP22455	1.79	1.88	1.65	0.67	0.53	0.53	0.56	3.39	1.91	2	5.5	5.48	37.21	28.45	51.26	66.17	51.9	72.25
212	IP22494	1.49	1.63	1.72	0.52	0.5	0.46	2.2	2.12	1.98	3.3	4.41	3.91	25.8	37.47	33.94	38.38	57.16	52.32
213	IP3098	1.56	1.75	1.8	0.55	0.55	0.46	1.31	1.76	2.09	3.05	3.22	3.88	32.62	39.9	38.29	50.38	68.13	59.79
214	IP3106	1.61	1.58	1.72	0.47	0.42	0.46	2.79	1.71	2.53	3.72	5.66	6.44	21.6	21.05	30.86	32.87	32.71	53.56
215	IP3108	1.51	1.62	1.77	0.47	0.42	0.42	1.5	1.63	1.28	3.79	5.14	3.47	44.71	31.6	38.27	72.61	51.26	63.81
216	IP3110	2.17	2.25	2.19	0.84	0.51	0.59	2.88	3.02	3.2	4.6	5.07	4.01	2.42	20.84	10.06	5.46	45.42	24.81
217	IP3122	1.58	1.65	2.06	0.5	0.47	0.56	0.98	1.59	2.44	2.17	3.72	4.65	37.28	37.23	31.41	57.76	60.77	64.08
218	IP3125	1.76	1.66	1.72	0.66	0.53	0.56	1.15	1.2	2.38	2.53	3.63	3.59	31.12	39.67	22.53	55.22	65.77	37.92
219	IP3138	1.31	1.51	1.83	0.52	0.5	0.41	1.11	1.57	1.56	2.24	3.45	3.97	38.84	41.34	33.95	50.97	60.42	61.66
220	IP3175	1.64	1.52	1.74	0.53	0.52	0.6	0.85	0.81	1.48	2.38	2.19	3.12	39.52	41.56	33.22	61.57	62.35	58.76
221	IP3201	1.63	1.91	1.73	0.54	0.44	0.62	0.8	1.74	2.02	2.11	3.16	4.84	42.85	28.24	28.51	62.74	43.93	46.75
222	IP3389	1.7	1.76	1.95	0.65	0.59	0.53	0.84	1.53	1.64	1.92	3.64	3.44	37.82	35.14	33.51	59.13	53.81	59.49
223	IP3471	1.56	1.59	2	0.59	0.45	0.32	1.45	2.3	1.93	2.19	3.2	3.32	20.68	34.3	33.74	33.23	48.3	63.05
224	IP3481	1.47	1.46	1.66	0.76	0.59	0.52	1.95	1.11	1.25	3.9	2.38	3.66	30.96	40.39	43.07	45.74	56.4	68.44
225	IP3509	1.58	1.68	2.06	0.68	0.52	0.59	1.47	1.24	2.09	3.3	2.93	4.2	34.94	34.86	29.22	60.21	60.39	60.9
226	IP3557	1.39	1.59	2.06	0.65	0.5	0.65	0.68	1.42	1.36	1.93	3.41	3.39	50.6	36.36	31.02	69.31	57.89	63.25
227	IP3564	1.57	1.61	1.45	0.61	0.55	0.52	1.63	2.69	1.08	2.61	2.55	1.89	31.21	36.08	36.28	48.44	54.48	50.43
228	IP3593	1.71	1.81	1.63	0.45	0.46	0.51	1.3	1.38	1.34	2.98	2.74	2.6	33.77	28.86	30.51	55.93	51.55	49.72
229	IP3616	1.43	1.22	1.44	0.62	0.56	0.57	1.79	2.43	1.15	2.59	4.02	2.35	26	35.14	39.82	37.51	41.16	55.96
230	IP3636	1.59	1.64	1.72	0.64	0.59	0.53	1.64	1.07	2.24	3.47	2.81	4.21	33.12	36.82	34.01	51.15	59.01	53.68
231	IP3732	1.53	1.62	1.7	0.57	0.51	0.47	0.83	1.08	1.59	2.23	1.93	2.73	35.69	29.68	34.7	62.72	43.04	48.22
232	IP3757	1.81	2.14	2.12	0.57	0.59	0.62	1	0.68	1.14	2.35	1.64	3.28	30.12	29.34	31.8	51.94	62.64	66.86
233	IP3865	1.54	1.85	1.67	0.57	0.57	0.57	3.03	1.65	1.98	4.71	4.07	4.46	35.1	33.4	44.43	48.81	59.86	62.08
234	IP3890	1.43	1.7	1.98	0.73	0.6	0.57	1.95	1.05	1.48	3.12	2.3	3.27	24.28	43.6	30.68	34.66	66.27	60.05
235	IP4020	1.68	1.86	2.17	0.54	0.54	0.58	0.75	1.26	1.41	2.38	3.86	3.77	41.32	32.89	28.12	67.87	61.52	60.81
236	IP4378	1.91	1.55	1.69	0.67	0.55	0.54	2.57	2.29	2.54	3.51	3.11	3.09	6.69	28.5	28.25	12.44	39.59	45.55
237	IP4542	2.04	2.25	1.93	0.63	0.54	0.47	0.56	0.7	1.87	1.4	2.9	3.04	27.44	33.84	29.03	55.61	73.61	51.66
238	IP4828	1.66	1.9	2.59	0.47	0.5	0.54	1.38	2.56	1.65	3.26	3.57	2.74	32.35	28.45	20.34	54.07	46.98	42.46
239	IP4927	1.65	1.66	1.74	0.59	0.46	0.59	1.54	1.68	2.18	2.83	3.47	4.02	29.47	31.36	32.49	45.1	50.14	55.44
240	IP4952	1.31	1.46	1.61	0.57	0.54	0.7	1.3	1.27	1.61	2.78	2.89	3.91	39.56	42.92	41.16	50.77	59.43	63.1
241	IP4962	1.72	1.73	1.96	0.67	0.69	0.63	0.86	0.95	0.66	2.87	1.73	1.9	40.91	33.99	41.86	69.58	50.73	78.06
242	IP4965	1.51	1.62	1.85	0.66	0.6	0.48	1.12	1.04	1	2.15	1.63	2.5	27.48	32.18	39.35	41.8	50.32	71.87
243	IP4974	1.45	1.37	1.65	0.79	0.57	0.58	2.22	1.9	1.69	3.28	3.43	3.5	29.16	38.03	34.76	51.23	50.07	55.71
244	IP4979	1.63	1.88	1.72	0.72	0.59	0.57	1.4	0.93	1.69	1.68	1.55	2.8	23.93	34.4	36.65	28.72	44.13	51.46
245	IP5031	1.88	1.99	1.69	0.55	0.42	0.46	1.09	1.84	1.03	1.17	4.52	1.68	27	36.38	32.95	47.57	68.73	54.12
246	IP5121	1.44	1.4	1.54	0.57	0.48	0.46	1.56	2.28	1.86	2.43	4.03	3.29	28.94	35.16	32.87	38.91	49.17	50.95
247	IP5131	1.22	1.63	1.6	0.65	0.51	0.57	1.55	1.67	0.85	2.17	3.4	2.62	23.45	31.52	42.34	27.99	51.06	66.86
248	IP5207	2.02	1.95	2.21	0.57	0.57	0.56	2.24	1.71	2.81	3.64	3.53	4.18	23.11	33.35	21.27	40.02	53.49	35.96
249	IP5253	1.92	1.75	1.93	0.51	0.53	0.48	1.91	2.42	2.11	3.14	4.34	4.16	22.38	25.37	30.47	43.16	39.72	57.19
250	IP5272	1.64	1.34	2.07	0.53	0.5	0.67	0.8	1.57	2.79	2.71	3.51	5.24	36.45	40.45	27.7	56.78	54.37	56.38
251	IP5389	1.4	1.36	1.51	0.54	0.57	0.45	1.38	2.42	0.97	3.35	4.25	2.81	39.12	30.62	46.72	54.46	42.16	70.25
252	IP5438	1.67	2.23	2.26	0.45	0.48	0.45	1.91	1.99	2.34	2.24	3.59	4.18	28.46	31.39	29.69	33.89	54.46	56.17
253	IP5441	1.58	1.54	1.57	0.65	0.58	0.56	1.95	1.93	2.22	3.69	3.31	2.63	27.99	29.66	24.4	43.22	44.27	37.39
254	IP5560	1.6	1.53	1.86	0.67	0.5	0.53	8.03	1.96	1.92	10.47	5.8	4.42	18.23	34.92	28.83	26.31	56.08	56.44
255	IP5695	1.61	1.46	1.54	0.63	0.66	0.51	1.28	1.3	0.85	2.89	2.43	3.52	36.01	27.81	48.03	56.9	42.1	70.72
256	IP5713	1.9	1.83	1.85	0.62	0.57	0.48	1.96	1.46	1.55	3.15	3.31	3.31	22.23	37.77	38.09	40.32	67.19	57.55
257	IP5816	1.52	1.53	1.49	0.56	0.51	0.56	1.3	1.03	2.18	2.49	2.92	2.68	32.11	43.83	38.32	48.88	60.98	51.67
258	IP5900	1.69	2.24	2.33	0.58	0.57	0.52	1.34	1.11	2.07	3.02	2.96	3.58	33.94	28.02	29.37	57.32	62.61	67.54
259	IP5923	1.39	1.6	1.67	0.51	0.51	0.52	1.32	2.57	2.53	2.61	1.91	5.29	33.65	50.06	38.02	47.15	84.02	59.19
260	IP5931	1.39	1.31	1.9	0.57	0.49	0.49	2.72	1.29	1.64	2.72	2.77	3.14	15.22	37.7	31.23	20.29	52.62	54.9
261	IP6037	1.76	1.58	1.83	0.61	0.54	0.48	1.49	2.68	1.57	2.38	3.58	2.23	24.86	33.01	26.78	41.25	44.52	49.37
262	IP6060	1.81	1.95	1.82	0.54	0.56	0.5	1.16	1.56	1.47	3.96	3.76	3.3	34.84	32.43	37.08	65.33	63.26	63.08
263	IP6098	1.75	1.68	1.9	0.65	0.51	0.57	2.9	3.69	5.15	4.41	4.84	5.36	13.9	18.22	31.86	22.85	28.76	58.73
264	IP6099	1.74	1.57	1.83	0.6	0.46	0.54	1.49	1.03	1.47	4.68	2.44	3.19	39.65	42.07	33.9	66.33	65.89	61.82
265	IP6101	1.59	1.82	2.21	0.65	0.57	0.6	1.92	1.42	2.82	2.92	2.03	3.48	24.64	22.21	23.51	37.02	38.06	45.35
266	IP6102	1.75	2.36	1.88	0.67	0.54	0.56	1.16	2.6	1.55	2.73	4.19	2.61	28.68	18.59	33.32	49.21	42.53	55
267	IP6103	1.78	1.55	1.71	0.72	0.64	0.6	0.64	0.9	0.82	2.05	2	2.19	34.63	36.6	36.32	59.91	56.14	53.91
268	IP6109	1.76	1.69	1.97	0.52	0.52	0.58	1.54	1.99	2.12	4.1	4.1	5.04	29.04	32.13	26.96	52.13	53.83	52.82
269	IP6110	1.62	1.6	1.61	0.51	0.48	0.45	1.11	0.83	1.72	2.48	3.23	2.87	38.15	39.25	48.86	54.39	69.43	78.89
270	IP6111	1.58	1.54	1.91	0.6	0.63	0.66	1.55	2.19	1.28	2.74	3.98	2.66	32.34	29.34	29.2	51.51	44.64	52.7
271	IP6112	2.09	2.26	2.27	0.7	0.67	0.59	1.08	1.63	1.47	3.07	4.54	3.75	32.27	28.34	24.94	65.81	62.49	51
272	IP6125	1.78	1.56	1.66	0.74	0.45	0.6	1.77	3.18	2.96	2.38	5.54	4.97	17.83	37.52	22.85	27.77	52.49	38.72
273	IP6146	1.39	1.44	1.5	0.53	0.5	0.46	0.86	1.84	2.66	1.25	2.11	3.34	18.43	23.8	21.05	32.75	36.06	30.15
274	IP6179	1.43	1.57	1.74	0.59	0.5	0.46	1.36	1.78	1.87	3.05	4.55	5.21	30.78	40.53	39.25	45.27	62.34	64.64
275	IP6310	1.79	1.8	1.94	0.56	0.54	0.5	3.06	2.48	2.89	3.56	3.71	4.16	16.45	21.08	25.62	27.99	34.81	41.25
276	IP6415	1.94	1.62	2.12	0.55	0.6	0.58	2.28	1.7	0.84	3.09	2.77	1.84	31.72	33.64	20.55	46.44	47.57	45.07
277	IP6417	1.23	1.23	1.35	0.63	0.71	0.58	2.04	4.92	4.77	6.15	6.96	6.09	29.02	22.13	28.92	32.5	24.91	39.14
278	IP6460	2.17	2.3	2.42	0.68	0.57	0.55	1.89	0.91	1.82	3.27	2.85	3.92	26.69	33.91	22.46	49.35	76.65	56.54
279	IP6584	1.55	1.79	2.23	0.65	0.6	0.62	0.74	2.09	1.04	2.24	2.91	3.26	38.29	30.96	35.4	58.71	47.77	77.13
280	IP6682	1.57	1.95	1.92	0.58	0.4	0.38	2.48	0.84	1.06	3.43	2.07	3.18	26.71	31.77	33.24	39.12	61.81	63.09
281	IP6745	1.75	2.04	2.3	0.74	0.6	0.69	2.72	2.5	1.49	4.26	5.39	5.29	23.82	29.27	26.06	37.57	55.76	58.91
282	IP6769	1.7	1.78	1.7	0.62	0.68	0.55	1.65	1.98	3.02	2.71	2.9	4.44	32.05	24.34	30.15	43.78	44.39	45.74
283	IP6869	1.79	1.62	1.88	0.63	0.66	0.7	2.41	2.2	3.76	3.39	2.23	4.23	13.52	20.03	17.8	21.18	30.85	30.53
284	IP6882	1.54	1.92	1.83	0.59	0.54	0.52	1.27	2.67	2.48	2.57	5.06	5.22	42.52	31.05	30.39	57.86	54.81	53.35
285	IP6891	1.34	1.46	1.89	0.62	0.66	0.6	0.64	1.63	1.87	1.42	2.84	3.99	38.19	36.62	35.01	50.91	52.9	64.44
286	IP6892	1.47	1.55	1.54	0.66	0.48	0.57	1.06	0.92	1.34	2.42	2.45	3.66	39.79	45.57	36.12	58.82	67.67	56.05
287	IP7095	1.46	1.55	2.05	0.64	0.58	0.55	1.3	1.69	1.87	3.02	4.31	4.49	36.01	37.05	34.12	52.56	57.83	69.08
288	IP7108	1.51	1.6	2.01	0.63	0.6	0.44	1.69	2.46	1	3.08	3.08	4.24	33.93	33.74	37.58	49.67	54.18	74.88
289	IP7364	1.51	1.48	1.54	0.49	0.54	0.47	1.08	1.11	1.85	2.66	2.99	3.28	40.95	41.72	25.61	57.87	60.26	38.18
290	IP7470	1.45	1.61	1.69	0.53	0.47	0.47	1.74	1.58	2.69	3.78	3.72	5.12	33.86	38.64	40.34	49.04	61.05	64.89
291	IP7536	1.94	2.09	2.24	0.68	0.56	0.51	2.11	2.3	3.28	3.49	3.6	4.96	24.11	17.2	19.74	45.02	35.65	42.4
292	IP7633	1.52	1.52	1.48	0.55	0.55	0.53	1.15	1.12	1.82	2.67	2.59	2.42	40.97	38.26	43.41	57.39	56.69	61.95
293	IP7660	2	1.84	2.26	0.58	0.54	0.57	2.25	2.2	3.15	3.63	4.21	5.28	29.5	32.27	23.84	59.04	59.83	51.55
294	IP7762	1.72	1.6	1.53	0.62	0.54	0.41	1.83	2.43	1.26	2.93	3.88	2.78	23.96	33.99	45.63	41.4	49.7	65.47
295	IP7846	1.68	1.65	1.77	0.63	0.7	0.62	0.94	0.63	0.87	2.24	1.73	2.36	32.47	35.56	36.55	54.77	60.3	61.01
296	IP7886	1.47	1.48	1.77	0.52	0.61	0.54	2.03	1.95	2.42	3.35	3.41	4.64	38.95	27.74	31.39	50.04	40.74	60.08
297	IP7910	1.74	1.52	1.87	0.62	0.55	0.57	0.95	1.63	1.83	1.77	2.96	3.9	29.1	32.92	34.57	47.58	46.44	60.2
298	IP7922	1.57	1.44	1.65	0.61	0.5	0.56	1.38	1.22	1.26	3.28	3.09	4.62	32.83	43.62	40.03	52.82	60.9	66.35
299	IP7930	1.84	1.93	2.05	0.64	0.47	0.52	1.27	1.64	2.17	1.95	4.14	4.11	25.79	32.89	30.38	34.3	57.78	51.92
300	IP7941	2.07	2	2.11	0.59	0.57	0.59	0.98	2.42	3.17	3.39	5.73	6.1	23.19	29.59	27.31	66.26	56.03	55.02
301	IP7942	2.17	2.43	1.86	0.66	0.65	0.56	1.35	2.46	2.44	4.68	4.47	5.07	26.63	20.27	29.71	53.86	49.4	52.04
302	IP7952	1.63	1.72	1.88	0.56	0.5	0.55	1.55	1.29	2.16	2.83	2.83	4.44	35.37	40.37	38.33	50.79	63.41	65.26
303	IP7953	1.88	1.52	1.68	0.65	0.49	0.51	1.34	0.95	1.75	2.45	2.29	3.59	20.64	42.9	37.38	39.29	62.12	60.08
304	IP7967	1.7	1.58	1.78	0.61	0.52	0.46	1.28	1.22	1.21	2.67	2.72	2.72	31.06	38.48	35.85	55.79	58.84	61.46
305	IP7970	1.78	1.9	1.99	0.59	0.62	0.51	1.17	1.48	0.98	2.64	3.06	2.32	33.64	32.07	33.39	60.47	61.61	66.53
306	IP8000	1.87	1.44	1.93	0.56	0.67	0.46	1.28	1.75	1.92	1.84	2.56	2.3	27.15	38.51	28.27	43.27	55.48	51.34
307	IP8002	1.47	1.36	1.41	0.5	0.5	0.48	1.05	2.18	2.75	2.24	4.58	4.43	40.8	43.06	42.25	52.32	54.77	59.11
308	IP8069	1.95	1.58	1.63	0.57	0.44	0.42	0.9	2.32	1.98	4.24	4.76	5.15	37.18	32.83	39.52	71.92	59.23	68.13
309	IP8074	1.54	1.57	2.01	0.6	0.45	0.48	2.91	1.39	2.79	4.24	4.69	4.52	25.64	45.46	24.51	35.84	65.98	46.37
310	IP8129	1.73	1.81	1.76	0.55	0.6	0.51	1.87	2.33	2.19	3.03	3.1	3.2	26.32	34.74	25.42	41.98	62.98	45.69
311	IP8166	1.46	1.6	1.9	0.52	0.46	0.56	2.3	1.71	1.14	4.04	3.12	2.29	35.44	27.51	30.3	49.74	42.64	51.99
312	IP8172	1.66	1.66	1.77	0.81	0.74	0.67	2.5	1.61	0.95	3.82	3.24	2.64	29.32	33.66	46.52	42.64	55.55	71.23
313	IP8174	1.98	1.9	1.8	0.58	0.52	0.6	1.17	1.08	1.88	2.3	3	4.18	27.21	36.13	33.07	52.9	65.91	55.77
314	IP8181	1.6	1.32	2.12	0.75	0.59	0.57	1.48	2.02	1.54	3.26	3.83	4.53	32.4	42.2	27.21	51.83	52.3	58
315	IP8182	1.54	1.49	1.61	0.46	0.52	0.43	1.65	1.81	1.45	3.19	3.19	3.33	29.03	32.76	27.4	44.66	48.1	45.81
316	IP8187	1.91	1.91	2.02	0.77	0.71	0.71	1.46	2.13	1.83	2.56	4.08	2.75	20.7	21.42	18.56	39.3	41.06	36.89
317	IP8198	1.49	1.41	1.94	0.6	0.62	0.58	2.35	2.66	1.86	3.13	4.48	3.3	19.05	31.63	32.69	26.34	43.55	61.3
318	IP8210	1.9	1.52	1.67	0.54	0.63	0.77	1.24	2.38	2.01	2.71	3.44	2.76	26.88	26.3	29.05	51.08	35.41	48.32
319	IP8275	1.69	1.6	1.83	0.7	0.71	0.62	0.68	0.74	0.74	2.1	2	1.9	42.95	28.12	36.37	69.61	45.21	64.08
320	IP8276	1.82	1.75	1.9	0.79	0.48	0.53	1.14	2.86	1.08	2.27	4.81	2.09	28.2	32.79	31.64	47.4	56.34	60.19
321	IP8280	1.85	1.25	1.82	0.69	0.57	0.56	2.22	1.5	0.85	4.67	3.78	2.66	26.64	47.3	42.21	50.66	58.34	74.94
322	IP8294	1.46	1.88	1.6	0.45	0.69	0.43	1.1	4.76	2.23	2.11	7.21	3.17	31.66	34.1	32.38	60.41	51.8	46.86
323	IP8344	1.74	1.62	1.66	0.43	0.45	0.47	0.83	1.93	2.03	3.5	4.83	4.31	41.26	33.87	33.12	69	53.67	54.52
324	IP8409	1.23	1.33	1.41	0.67	0.57	0.62	2.68	2.31	1.42	3.7	4.04	3.11	23.76	32.09	43.06	29.05	41.95	61.27
325	IP8426	2.09	1.98	2.07	0.59	0.47	0.6	1.12	1.92	3.22	2.71	4.81	5.35	28	20.21	21.02	57.95	37.23	43.06
326	IP8647	1.91	2.09	2.15	0.64	0.52	0.48	1.3	3.05	1.49	2.49	6.13	2.29	24.49	32.48	26.54	40.96	59.32	48.2
327	IP8761	1.7	1.95	2.03	0.63	0.56	0.56	1.33	1.67	2.22	3.05	4.38	4.1	33.23	33.58	31.45	53.59	65.61	62.13
328	IP8767	1.61	1.68	1.75	0.61	0.49	0.45	1.74	1.08	1.11	3.02	2.42	2.86	25.24	35.69	36.36	40.36	57.72	62.44
329	IP8786	1.72	1.83	1.73	0.42	0.73	0.46	1.14	2.22	2.56	1.88	5.02	3.95	31.97	30	25.02	56.73	56.36	41.25
330	IP8863	.	.	.	0.58	0.63	0.63	7.97	3.46	5.26	.	.	.	.	.	.	.	.	.
331	IP8949	1.5	1.51	1.81	0.65	0.71	0.5	1.32	2.36	1.72	2.58	3.32	3.96	30.84	34.07	36.69	47.17	54.39	64.09
332	IP8955	2.04	1.87	2.07	0.61	0.69	0.71	1.18	2.06	1.7	2.34	4.46	4.49	33.36	30.02	25.99	67	55.4	54.07
333	IP8972	1.62	1.76	1.72	0.68	0.56	0.68	1.27	1.13	1.76	2.74	3.02	3.97	25.44	31.73	35.63	43.48	55.52	59.79
334	IP9242	1.21	1.46	1.9	0.62	0.49	0.53	1.43	1.28	2.02	2.4	2.62	4.5	30.4	36.61	30.51	39.95	45.73	58.24
335	IP9282	1.69	1.82	1.87	0.6	0.51	0.51	0.88	1.14	1.39	1.13	2.18	2.55	17.78	27.89	22.14	26.56	46.37	41.24
336	IP9301	1.6	1.52	1.88	0.56	0.52	0.58	1.7	1.63	1.74	3.19	3.22	3.46	36.38	36.54	32.69	53.41	51.37	61.8
337	IP9347	1.28	1.31	1.35	0.69	0.61	0.6	0.89	1.16	2.26	2.49	3.14	4.22	50.25	45.39	35.39	63.34	60.51	51.79
338	IP9351	1.32	1.38	1.32	0.69	0.55	0.48	1.18	1.58	2.35	2.19	4.14	4.12	34.69	40.33	38.39	43.77	55.46	49.12
339	IP9391	1.97	2.04	2.19	0.67	0.59	0.6	2.13	2.22	2.64	3.52	3.58	4.66	25.87	28.73	25.3	46.79	54.01	47.76
340	IP9406	2.07	1.84	2.08	0.6	0.53	0.58	1.23	0.79	2.55	1.82	1.21	3.13	20.27	31.74	22.64	33.7	44.44	37.7
341	IP9407	1.57	1.59	1.56	0.63	0.67	0.67	0.6	1.65	1.31	2.07	3.1	3.02	43.37	33.1	41.29	71.51	48.72	63.46
342	IP9426	1.55	1.31	1.41	0.6	0.65	0.5	0.87	2.81	0.86	2.6	4.99	2.46	45.16	39.09	56.27	69.99	49.72	77.82
343	IP9446	1.69	1.72	2.18	0.56	0.49	0.49	0.96	1.16	0.98	2.62	3.99	3.66	34.65	41.82	29.71	63.44	72.03	65.16
344	IP9496	1.39	1.54	2.17	0.55	0.5	0.63	1.16	1.21	0.77	1.54	3.48	4.4	34.31	47.25	34.47	47.35	66.33	74.79
345	IP9532	1.84	1.74	1.88	0.64	0.55	0.54	0.79	0.75	0.92	2.85	2.38	3.03	38.32	40.18	37.63	69.48	69.31	69.35
346	IP9595	1.7	1.63	1.85	0.5	0.51	0.52	1.9	1.53	2.36	3.64	4.01	5.6	34.21	42.28	39.72	58.59	68.47	70.99
347	IP9651	1.35	1.47	1.67	0.66	0.54	0.49	1.27	2.65	1.06	2.17	4.83	3.96	29.14	32.5	43.92	39.6	47.19	71.94
348	IP9692	1.7	1.72	1.94	0.57	0.53	0.55	1.18	1.87	1.73	2.4	4.23	3.5	27.76	39.75	31.55	47.73	64.29	58.58
349	IP9710	1.61	1.81	2.08	0.61	0.55	0.47	1.44	1.16	1.12	3.32	3.27	4.47	34.56	37.27	34.76	55.35	66.29	70.77
350	IP9824	1.57	1.39	1.65	0.51	0.45	0.43	1.61	1.87	2.71	2.94	2.58	3.5	28.34	29.73	43.68	44.07	41.03	71.13
351	IP9840	1.45	1.72	1.67	0.64	0.65	0.56	1.6	1.95	1.12	3.1	3.92	3.16	33.29	22.76	26.75	47.83	40.23	45.07
352	IP9854	1.74	1.9	2.1	0.69	0.47	0.54	2.32	1.45	1.45	4.17	2.48	3.43	23.86	31.65	33.66	43.84	53.28	64.86
353	IP9969	1.71	1.56	1.44	0.59	0.55	0.55	1.27	1.52	1.63	2.71	2.82	2.81	33.4	30.6	33.69	56.8	46.94	47.88
354	IP9971	1.25	2.04	2	0.81	0.69	0.81	1.32	1.32	1.67	1.55	2.81	3.67	28.08	31.09	34.59	37.58	57.43	63.47
355	IP9981	1.26	1.71	1.64	0.44	0.51	0.47	2.26	2.11	3.37	3.34	3.94	4.3	28.38	28.64	14.12	34.53	48.33	23.84
356	IPC804	1.18	1.64	1.56	0.59	0.53	0.54	1.92	1.87	1.52	3.94	3.66	3.71	40.87	35.58	41.4	48.14	55.02	58.43
357	IPC804-P4	1.79	1.8	1.87	0.7	0.7	0.62	3.34	1.37	0.63	4.84	4.1	2.4	27.8	31.21	40.64	45.28	56.55	73.94
358	J104	1.81	1.65	2.11	0.77	0.57	0.55	1.22	1.32	1.71	2.67	3.03	5.1	28.36	25.39	34.3	49.47	43.46	72.61
359	JakharanaS8-28-2-P4	1.79	1.79	1.91	0.72	0.58	0.61	1.23	1.18	1.54	1.99	2.11	2.78	22.07	37.14	30.47	30.56	53.4	46.96
360	JakharanaS8-35-2-P2	1.57	1.59	2.08	0.65	0.49	0.54	1.61	2.05	0.95	3.28	3.92	3.4	32.07	38.44	32.35	50.27	57.69	71.31
361	LGD-1-B-10	1.56	1.51	1.81	0.66	0.56	0.68	0.58	0.65	1.58	1.56	2.68	2.36	35.99	49.71	26.4	54.36	74.62	41.01
362	Okashana1	1.56	1.59	1.59	0.76	0.57	0.49	1.16	0.95	1.15	2.5	2.29	3.37	40.81	31.25	43.4	60.41	49.81	68.47
363	P1449-2-P1	1.43	1.48	1.99	0.53	0.56	0.6	1.43	2.48	2.84	2.58	3.94	5.76	33.56	34.9	28.89	49.38	50.45	58.17
364	P310-17-B	1.61	1.91	1.79	0.54	0.5	0.5	1.84	1.91	1.5	3.36	3.69	3.68	29.81	27.02	35.79	46.12	50.68	61.02
365	PRLT2/89-33	1.67	1.82	1.97	0.68	0.62	0.65	1.12	1.33	1.35	2.96	2.78	3.59	35.09	27.3	36.64	59.05	49.75	68.76
366	PT732B-P2	1.53	1.47	1.66	0.62	0.6	0.69	1.33	2.37	2.28	2.17	4.08	3.42	31.74	35.37	29.41	44.21	48.47	44.82
367	RIB334/74-P1	1.62	1.88	1.77	0.63	0.55	0.55	0.95	1.24	0.59	1.56	2.08	2.05	27.36	24.34	43.72	46.96	43.92	70.86
368	RIB335/74-P1	1.81	1.89	1.91	0.6	0.56	0.49	0.72	1.34	1.98	1.9	3.35	2.93	37.99	34.78	30.97	63.93	64.01	49.35
369	Raj171	1.3	1.68	1.71	0.65	0.46	0.62	1.22	1.11	1.84	2.54	3.25	4.63	49.09	43.37	38.77	62.62	63.18	60.43
370	SOSAT-C88	1.44	1.42	1.62	0.69	0.44	0.51	2.38	1.45	1.41	3.87	3.7	2.64	30.42	26.8	41.33	45.75	39.33	68
371	Tift186	2.43	2.28	2.15	0.63	0.63	0.53	1.41	1.8	1.05	2.08	2.53	1.7	15.39	14.11	23.65	36.23	35.18	46.17
372	Tift238D1	1.65	1.71	1.83	0.71	0.65	0.57	1.86	1.13	1.22	2.72	1.39	2.12	18.01	16.37	29.66	29.48	26.85	53.84
373	Tift238D1-P158	1.38	1.77	1.78	0.59	0.64	0.51	0.96	2.33	0.79	3	5.65	2.79	44.23	33.19	45.84	60.72	55.06	77.16
374	Tift23D2B1-P1-P5	1.46	1.77	2.09	0.66	0.86	0.65	0.97	0.91	0.9	2.18	2.54	2.77	39.57	26.54	29.25	56.54	42.88	61.23
375	Tift23D2B1-P5	1.51	1.48	1.81	0.74	0.58	0.83	1.58	0.65	2.35	3.21	1.52	5.46	29.51	39.52	25.81	43.88	58.42	47.75
376	Tift383	1.53	1.61	1.69	0.63	0.52	0.54	1.49	1.31	1.76	2.89	3.13	3.15	29.91	35.2	29.51	51.81	56.98	50.14
377	W504-1-1	1.85	1.98	2.07	0.72	0.61	0.53	0.77	1.48	1.11	2.71	3.68	4.09	36.56	31.07	38.02	67.51	61.39	76.35
378	W504-1-P1	1.7	1.66	2.06	0.76	0.6	0.65	1.61	1.62	1.38	3.76	3.6	3.97	32.87	38.01	32.07	55.61	64.03	63.14
379	WC-C75	1.61	1.53	1.58	0.59	0.54	0.48	1.27	1.94	1.92	2.51	3.48	3.83	27.85	24.47	36.29	43.03	38.45	56.87
380	WSIL-P8	1.71	1.8	1.72	0.63	0.59	0.53	1.06	1.33	1.91	1.9	2.26	4.55	33.24	33.73	36.94	53.2	57.98	61.09
