# Supplementary material for: Genetic Variation for Nitrogen Use Efficiency Traits in Global Diversity Panel and Parents of Mapping Populations in Pearl Millet
Source: Front Plant Sci. 2021 Feb 4;12:625915. doi: 10.3389/fpls.2021.625915 (PMC7893144; doi:10.3389/fpls.2021.625915)
Supplement: Supplementary Table 4 — Agronomy (days to 50% flowering and plant height) data provided for top five NIS genotypes under N0. [file Table_4.xls]

## Sheet: Sheet1
Supplementary Table 4 : Agronomy (days to 50% flowering and plant height) data provided for top five NIS genotypes under N0
Treat	Pedigree	Plant height	Days to 50% flowering
N0	IP18621	129.89	46.68
N0	IP10820	131.17	52.99
N0	IP17720	130.82	47.86
N0	IPC804	135.45	50.17
N0	ICMB01222-P1	133.37	47.48
